# Supplementary material for: Hybrid the long short-term memory with whale optimization algorithm and variational mode decomposition for monthly evapotranspiration estimation
Source: Sci Rep. 2022 Dec 1;12:20717. doi: 10.1038/s41598-022-25208-z (PMC9715655; doi:10.1038/s41598-022-25208-z)
Supplement: Supplementary file 1 — Supplementary Information. [file 41598_2022_25208_MOESM1_ESM.xlsx]

## Sheet: Observed monthly ET
Time	observed
1991-01-01	54.2
1991-02-01	77.7
1991-03-01	190.6
1991-04-01	292.6
1991-05-01	362
1991-06-01	428.3
1991-07-01	488.4
1991-08-01	404.7
1991-09-01	324.2
1991-10-01	219.8
1991-11-01	108.5
1991-12-01	58.1
1992-01-01	50.4
1992-02-01	86
1992-03-01	119.4
1992-04-01	265.8
1992-05-01	292.9
1992-06-01	322.2
1992-07-01	344.7
1992-08-01	292.7
1992-09-01	177.5
1992-10-01	140.9
1992-11-01	93.2
1992-12-01	47.6
1993-01-01	33.5
1993-02-01	81.1
1993-03-01	169.1
1993-04-01	253.2
1993-05-01	303.8
1993-06-01	362.1
1993-07-01	299.8
1993-08-01	223.1
1993-09-01	238.6
1993-10-01	164.4
1993-11-01	80.8
1993-12-01	54.4
1994-01-01	63
1994-02-01	71.6
1994-03-01	163.7
1994-04-01	245.1
1994-05-01	433.6
1994-06-01	311.2
1994-07-01	373.6
1994-08-01	254
1994-09-01	215.6
1994-10-01	124.8
1994-11-01	114.5
1994-12-01	61.8
1995-01-01	65.6
1995-02-01	75.8
1995-03-01	198.9
1995-04-01	287.6
1995-05-01	412
1995-06-01	433.6
1995-07-01	302.3
1995-08-01	233.4
1995-09-01	182.1
1995-10-01	164.6
1995-11-01	111.8
1995-12-01	56
1996-01-01	65.6
1996-02-01	81.4
1996-03-01	143.7
1996-04-01	245.6
1996-05-01	368.4
1996-06-01	403.7
1996-07-01	309.9
1996-08-01	289.9
1996-09-01	247.7
1996-10-01	171.9
1996-11-01	91.6
1996-12-01	85.8
1997-01-01	59.4
1997-02-01	82.6
1997-03-01	183.1
1997-04-01	297.8
1997-05-01	418.8
1997-06-01	441.5
1997-07-01	369.6
1997-08-01	391.8
1997-09-01	258.1
1997-10-01	201.4
1997-11-01	95.2
1997-12-01	57.2
1998-01-01	59.1
1998-02-01	109.6
1998-03-01	152.3
1998-04-01	338.8
1998-05-01	314.3
1998-06-01	441.5
1998-07-01	329.5
1998-08-01	284.9
1998-09-01	270.9
1998-10-01	172.1
1998-11-01	150.9
1998-12-01	78.2
1999-01-01	98.2
1999-02-01	107.6
1999-03-01	221.7
1999-04-01	315.5
1999-05-01	369.7
1999-06-01	369.8
1999-07-01	314
1999-08-01	382.9
1999-09-01	240.1
1999-10-01	158.5
1999-11-01	102.1
1999-12-01	77.9
2000-01-01	52.9
2000-02-01	79.5
2000-03-01	219.7
2000-04-01	331.3
2000-05-01	412.5
2000-06-01	323.6
2000-07-01	472.9
2000-08-01	344
2000-09-01	199.9
2000-10-01	164.6
2000-11-01	97.1
2000-12-01	86.5
2001-01-01	76.5
2001-02-01	108.7
2001-03-01	251.5
2001-04-01	297.9
2001-05-01	423.2
2001-06-01	399.3
2001-07-01	385.4
2001-08-01	325.8
2001-09-01	152.1
2001-10-01	141.5
2001-11-01	90
2001-12-01	55.5
2002-01-01	68.9
2002-02-01	116.1
2002-03-01	218.8
2002-04-01	282.3
2002-05-01	212.6
2002-06-01	352.2
2002-07-01	347.6
2002-08-01	299.5
2002-09-01	174.9
2002-10-01	222.7
2002-11-01	113
2002-12-01	51.9
2003-01-01	71.6
2003-02-01	116
2003-03-01	175.3
2003-04-01	295
2003-05-01	353.8
2003-06-01	387.2
2003-07-01	330.4
2003-08-01	256.6
2003-09-01	241.5
2003-10-01	175.2
2003-11-01	81.1
2003-12-01	57.3
2004-01-01	63.4
2004-02-01	143.8
2004-03-01	222.8
2004-04-01	352.3
2004-05-01	395.1
2004-06-01	390.6
2004-07-01	387.8
2004-08-01	269.3
2004-09-01	236.5
2004-10-01	161.8
2004-11-01	93.8
2004-12-01	74.5
2005-01-01	64.3
2005-02-01	78.9
2005-03-01	121.8
2005-04-01	329.2
2005-05-01	386.8
2005-06-01	455.3
2005-07-01	400.5
2005-08-01	326.4
2005-09-01	250.3
2005-10-01	160.1
2005-11-01	111.3
2005-12-01	59.5
2006-01-01	49.3
2006-02-01	96.8
2006-03-01	223.6
2006-04-01	367.5
2006-05-01	419
2006-06-01	478.1
2006-07-01	377
2006-08-01	336.9
2006-09-01	213.5
2006-10-01	228.4
2006-11-01	125
2006-12-01	67.4
2007-01-01	75.9
2007-02-01	114.7
2007-03-01	163.5
2007-04-01	304.8
2007-05-01	423.1
2007-06-01	368.1
2007-07-01	361.2
2007-08-01	308.7
2007-09-01	200.3
2007-10-01	107.5
2007-11-01	98.3
2007-12-01	48
2008-01-01	29.3
2008-02-01	53.8
2008-03-01	206.6
2008-04-01	256.8
2008-05-01	379.8
2008-06-01	447.6
2008-07-01	448.4
2008-08-01	355.9
2008-09-01	198
2008-10-01	172.2
2008-11-01	111.2
2008-12-01	77.1
2009-01-01	66.7
2009-02-01	95.9
2009-03-01	202.9
2009-04-01	311.2
2009-05-01	369.8
2009-06-01	446.5
2009-07-01	405.5
2009-08-01	285.8
2009-09-01	207.5
2009-10-01	206
2009-11-01	70.8
2009-12-01	50.9
2010-01-01	69.8
2010-02-01	85.9
2010-03-01	211.7
2010-04-01	275.2
2010-05-01	379.4
2010-06-01	425.8
2010-07-01	435.3
2010-08-01	338.3
2010-09-01	176.3
2010-10-01	153.2
2010-11-01	126.6
2010-12-01	88.4
2011-01-01	32.8
2011-02-01	97
2011-03-01	150.6
2011-04-01	342.1
2011-05-01	367.9
2011-06-01	413.2
2011-07-01	424.8
2011-08-01	349.6
2011-09-01	143.2
2011-10-01	151.6
2011-11-01	76.6
2011-12-01	47
2012-01-01	51
2012-02-01	71.5
2012-03-01	186.3
2012-04-01	316.4
2012-05-01	344.3
2012-06-01	412.2
2012-07-01	314.2
2012-08-01	338.5
2012-09-01	220.3
2012-10-01	197.8
2012-11-01	94.2
2012-12-01	48.7
2013-01-01	59.6
2013-02-01	77.3
2013-03-01	223
2013-04-01	264
2013-05-01	311.3
2013-06-01	318.6
2013-07-01	258.2
2013-08-01	264.4
2013-09-01	153.6
2013-10-01	146.1
2013-11-01	88.7
2013-12-01	58.2
2014-01-01	76.1
2014-02-01	52.2
2014-03-01	162
2014-04-01	181.1
2014-05-01	316.1
2014-06-01	278.1
2014-07-01	292.5
2014-08-01	213
2014-09-01	138.4
2014-10-01	135.6
2014-11-01	61.6
2014-12-01	57.9
2015-01-01	54.8
2015-02-01	87.3
2015-03-01	158
2015-04-01	218.1
2015-05-01	278.3
2015-06-01	291.5
2015-07-01	311.6
2015-08-01	277
2015-09-01	163.9
2015-10-01	138.3
2015-11-01	45.6
2015-12-01	48.5
2016-01-01	39.3
2016-02-01	77.7
2016-03-01	136.9
2016-04-01	216.6
2016-05-01	279.3
2016-06-01	305.2
2016-07-01	296.4
2016-08-01	227.1
2016-09-01	166.1
2016-10-01	112.8
2016-11-01	87
2016-12-01	59.3
2017-01-01	66.1
2017-02-01	76.2
2017-03-01	119.7
2017-04-01	210
2017-05-01	312.1
2017-06-01	306.6
2017-07-01	338.6
2017-08-01	196.1
2017-09-01	168.7
2017-10-01	93.2
2017-11-01	88
2017-12-01	58.4
2018-01-01	54.7
2018-02-01	82.7
2018-03-01	199.2
2018-04-01	244.3
2018-05-01	319
2018-06-01	299.5
2018-07-01	233.3
2018-08-01	168.7
2018-09-01	133.1
2018-10-01	132
2018-11-01	66.7
2018-12-01	54.8

## Sheet: VMD with K=3,4,5,6
	the number of modes K=6								the number of modes K=5								the number of modes K=4
Observed	IMF1	IMF2	IMF3	IMF4	IMF5	IMF6	Denoised by VMD	Observed	IMF1	IMF2	IMF3	IMF4	IMF5	Denoised by VMD		Observed	IMF1	IMF2	IMF3	IMF4	Denoised by VMD
54.2	68.4406	-1.19579	-11.768	0.520638	-0.0132338	0.00576331	55.9842	54.2	68.4454	-1.19483	-11.768	0.520651	-0.0132341	56.0032		54.2	68.4244	-1.18908	-11.7661	0.520741	55.4693
77.7	110.378	-24.1854	-9.40301	-0.824946	-0.054386	0.000170601	75.9099	77.7	110.38	-24.1872	-9.40303	-0.82496	-0.0543865	75.9644		77.7	110.348	-24.211	-9.40134	-0.825117	76.7354
190.6	189.168	5.08912	-2.76033	0.825418	0.0610017	0.00717981	192.383	190.6	189.174	5.08962	-2.76031	0.825432	0.0610017	192.329		190.6	189.222	5.10041	-2.75884	0.825681	191.564
292.6	279.45	9.94166	1.87404	-0.553899	0.0876148	0.0109887	290.799	292.6	279.459	9.94274	1.87402	-0.553913	0.0876152	290.722		292.6	279.526	9.96488	1.87295	-0.554292	291.364
362	358.862	-3.31687	7.65262	0.616174	-0.0321945	0.00778054	363.782	362	358.871	-3.31782	7.65264	0.616191	-0.0321941	363.822		362	358.864	-3.34212	7.65195	0.616667	363.174
428.3	417.503	-1.59529	11.52	-0.951227	0.0235125	0.0104355	426.5	428.3	417.514	-1.59579	11.5199	-0.951243	0.0235129	426.486		428.3	417.55	-1.60493	11.5167	-0.951616	427.462
488.4	435.121	37.57	16.1454	1.16802	0.169333	0.0163657	490.174	488.4	435.135	37.5719	16.1454	1.16804	0.169334	490.02		488.4	435.274	37.6027	16.1437	1.1684	489.021
404.7	395.574	-3.9797	11.8919	-0.684744	0.0989869	0.00963136	402.9	404.7	395.585	-3.9807	11.8918	-0.68476	0.0989872	402.811		404.7	395.683	-3.97838	11.8894	-0.685077	403.595
324.2	315.171	4.99396	5.37262	0.424464	0.0183561	0.0097756	325.98	324.2	315.181	4.9937	5.37264	0.42448	0.0183564	325.972		324.2	315.209	4.98316	5.37241	0.424823	325.565
219.8	219.379	2.16051	-3.36848	-0.18321	0.0109144	0.0111293	217.999	219.8	219.389	2.16151	-3.3685	-0.183224	0.0109145	217.999		219.8	219.397	2.16542	-3.36894	-0.183478	218.193
108.5	132.669	-13.3322	-8.97834	-0.0682398	-0.00641232	0.00590928	110.284	108.5	132.676	-13.3327	-8.97832	-0.0682273	-0.0064124	110.296		108.5	132.676	-13.3417	-8.97639	-0.0681477	110.358
58.1	79.1776	-12.0269	-11.1056	0.232962	0.0278859	0.00410015	56.3059	58.1	79.1826	-12.0278	-11.1056	0.23295	0.0278856	56.2821		58.1	79.2091	-12.0297	-11.1027	0.233084	56.0767
50.4	67.7251	-3.66658	-11.6634	-0.261144	0.0476933	0.00830947	52.1816	50.4	67.7319	-3.66517	-11.6634	-0.261134	0.047693	52.1422		50.4	67.7609	-3.64774	-11.662	-0.26147	52.4511
86	93.7043	-1.7909	-8.14528	0.491598	-0.0531736	0.0034937	84.2066	86	93.7085	-1.79162	-8.1453	0.491587	-0.0531741	84.2632		86	93.6723	-1.811	-8.14292	0.491908	83.7184
119.4	152.832	-26.9841	-3.69632	-0.935172	-0.0298252	0.00319703	121.187	119.4	152.837	-26.9853	-3.69631	-0.935162	-0.0298253	121.22		119.4	152.822	-26.9994	-3.69654	-0.935442	122.126
265.8	227.789	30.0556	4.94102	1.11505	0.0982713	0.0109012	263.999	265.8	227.798	30.0572	4.94101	1.11504	0.0982717	263.912		265.8	227.868	30.086	4.94071	1.1153	262.894
292.9	285.471	1.83819	8.12991	-0.778769	0.0215637	0.00841981	294.682	292.9	285.479	1.83851	8.12991	-0.778756	0.0215638	294.668		292.9	285.504	1.83759	8.12757	-0.779018	295.469
322.2	314.791	-6.23828	11.488	0.392532	-0.0273946	0.00377092	320.406	322.2	314.797	-6.24025	11.488	0.392516	-0.0273947	320.437		322.2	314.801	-6.27072	11.4867	0.392789	320.017
344.7	312.415	23.4224	10.7848	-0.287404	0.142634	0.012165	346.478	344.7	312.426	23.4238	10.7848	-0.287387	0.142635	346.347		344.7	312.539	23.4546	10.783	-0.287526	346.777
292.7	269.129	13.9566	6.97956	0.732334	0.101554	0.0107382	290.899	292.7	269.139	13.9573	6.97955	0.732317	0.101555	290.808		292.7	269.218	13.9809	6.97835	0.732377	290.177
177.5	201.859	-21.2477	-0.477879	-0.744453	-0.103335	0.00477772	179.285	177.5	201.864	-21.2487	-0.477861	-0.744434	-0.103335	179.393		177.5	201.799	-21.2854	-0.478252	-0.744395	180.035
140.9	140.973	1.35062	-3.32398	0.140731	-0.0352805	0.00529001	139.105	140.9	140.979	1.34994	-3.32402	0.140708	-0.0352807	139.145		140.9	140.96	1.3327	-3.32339	0.140716	138.97
93.2	93.6707	5.61542	-4.69874	0.23311	0.158771	0.010701	94.9792	93.2	93.6795	5.61715	-4.69869	0.233134	0.158771	94.8311		93.2	93.7957	5.65753	-4.69738	0.233088	94.7559
47.6	61.6757	-8.12919	-7.93134	0.141212	0.0494943	0.00415117	45.8059	47.6	61.6807	-8.12997	-7.93138	0.141187	0.0494939	45.7605		47.6	61.726	-8.12812	-7.92931	0.141103	45.6686
33.5	59.9714	-13.4133	-10.8692	-0.310534	-0.0915238	0.00309753	35.2869	33.5	59.9751	-13.414	-10.8692	-0.31051	-0.0915243	35.3815		33.5	59.9123	-13.4446	-10.8669	-0.310389	35.6009
81.1	98.9267	-11.5254	-8.05161	-0.027749	-0.0189915	0.00711256	79.3029	81.1	98.9339	-11.5255	-8.05164	-0.027773	-0.0189912	79.329		81.1	98.9129	-11.5238	-8.05106	-0.027851	79.338
169.1	167.454	4.59703	-1.54295	0.327064	0.0436872	0.0113319	170.879	169.1	167.463	4.59863	-1.54291	0.327092	0.0436876	170.846		169.1	167.49	4.61589	-1.54324	0.327117	170.563
253.2	240.348	5.68662	5.84303	-0.466416	-0.00615171	0.00481362	251.405	253.2	240.355	5.68504	5.84297	-0.466444	-0.00615207	251.416		253.2	240.373	5.66095	5.84258	-0.466463	251.877
303.8	296.33	-2.88765	11.5665	0.457007	0.115197	0.009015	305.581	303.8	296.339	-2.88783	11.5665	0.457034	0.115197	305.475		303.8	296.448	-2.88147	11.5652	0.457142	305.132
362.1	316.627	32.2569	11.3558	-0.131191	0.187192	0.0141344	360.296	362.1	316.64	32.2583	11.3557	-0.131217	0.187193	360.123		362.1	316.786	32.3004	11.3538	-0.13143	360.44
299.8	293.122	1.86822	5.97523	0.649344	-0.0349456	0.00999775	301.58	299.8	293.132	1.86857	5.97527	0.649374	-0.0349452	301.625		299.8	293.113	1.85374	5.9741	0.649673	300.941
223.1	251.218	-29.4516	1.17696	-1.5011	-0.135375	0.00312725	221.307	223.1	251.224	-29.4539	1.17691	-1.50113	-0.135375	221.445		223.1	251.138	-29.5018	1.17567	-1.50137	222.812
238.6	209.821	25.9443	2.87657	1.61186	0.124798	0.0118076	240.378	238.6	209.831	25.9459	2.87663	1.6119	0.124799	240.265		238.6	209.922	25.978	2.87709	1.61229	238.777
164.4	157.474	6.05573	0.141586	-1.21855	0.147206	0.0102232	162.6	164.4	157.483	6.0567	0.14155	-1.21858	0.147207	162.463		164.4	157.595	6.09272	0.14093	-1.2191	163.828
80.8	102.104	-17.1741	-3.82572	1.57208	-0.0884685	0.0019384	82.588	80.8	102.108	-17.1756	-3.82571	1.57211	-0.0884695	82.6784		80.8	102.06	-17.2178	-3.82411	1.5726	81.0178
54.4	69.7272	-4.94047	-9.62298	-2.52896	-0.0281259	0.00341252	52.6066	54.4	69.7317	-4.94149	-9.62304	-2.529	-0.0281264	52.6381		54.4	69.7191	-4.95769	-9.62167	-2.52956	55.1397
63	69.0567	0.876983	-8.66989	3.37304	0.141651	0.0114169	64.7785	63	69.0658	0.879189	-8.66981	3.37308	0.141651	64.6482		63	69.1564	0.926122	-8.66717	3.37375	61.4154
71.6	101.802	-15.8254	-12.6095	-3.51857	-0.043759	0.00508084	69.805	71.6	101.808	-15.8261	-12.6096	-3.51861	-0.0437587	69.8538		71.6	101.773	-15.8341	-12.6092	-3.51959	73.3299
163.7	171.372	-6.37	-2.79965	3.44821	-0.163926	0.00371086	165.486	163.7	171.376	-6.37122	-2.7996	3.44826	-0.163927	165.654		163.7	171.265	-6.42702	-2.79669	3.44969	162.041
245.1	264.46	-20.8288	3.78925	-4.2211	0.100672	0.010107	243.3	245.1	264.47	-20.8286	3.78918	-4.22115	0.100673	243.209		245.1	264.556	-20.808	3.78474	-4.22286	247.532
433.6	335.254	76.0879	18.4957	5.27806	0.257877	0.015972	435.374	433.6	335.268	76.0902	18.4958	5.27811	0.257878	435.132		433.6	335.472	76.139	18.4977	5.27994	430.108
311.2	349.073	-44.7453	10.1521	-5.09652	0.0218986	0.0050803	309.405	311.2	349.08	-44.7475	10.152	-5.09658	0.0218984	309.388		311.2	349.128	-44.7656	10.1462	-5.09847	314.508
373.6	322.734	36.9243	11.1062	4.65331	-0.0372613	0.00985776	375.38	373.6	322.743	36.9247	11.1062	4.65336	-0.037261	375.427		373.6	322.726	36.9012	11.1081	4.65526	370.735
254	270.123	-13.2275	-0.347586	-4.40076	0.0513998	0.011218	252.199	254	270.134	-13.2267	-0.347646	-4.40081	0.0514007	252.159		254	270.167	-13.2028	-0.351722	-4.40247	256.612
215.6	205.715	6.08275	1.29622	4.27303	0.0144963	0.00809418	217.382	215.6	205.723	6.08297	1.29631	4.27308	0.0144967	217.375		215.6	205.735	6.08189	1.29874	4.27454	213.115
124.8	148.047	-15.2163	-5.70585	-4.07923	-0.0392556	0.00353342	123.007	124.8	148.052	-15.2179	-5.70592	-4.07928	-0.039256	123.049		124.8	148.036	-15.2385	-5.70681	-4.08041	127.091
114.5	105.357	9.59895	-2.34686	3.60477	0.0665177	0.00907541	116.281	114.5	105.365	9.6003	-2.34682	3.6048	0.066517	116.223		114.5	105.419	9.6093	-2.34464	3.60567	112.684
61.8	78.8891	-7.66739	-8.45213	-2.86041	0.0954132	0.0054104	60.0046	61.8	78.895	-7.66774	-8.45219	-2.86045	0.0954128	59.9146		61.8	78.9761	-7.65404	-8.45132	-2.86139	62.8708
65.6	77.4147	-3.05241	-9.54291	2.54969	0.0169164	0.0039893	67.386	65.6	77.4192	-3.05301	-9.54285	2.54972	0.0169161	67.373		65.6	77.4363	-3.05841	-9.53865	2.55059	64.8392
75.8	116.017	-26.7556	-12.9791	-2.21954	-0.060201	0.00700535	74.003	75.8	116.024	-26.7555	-12.9792	-2.21957	-0.0602005	74.0702		75.8	115.967	-26.7574	-12.9792	-2.22028	76.2308
198.9	195.643	7.57085	-4.09233	1.66258	-0.104663	0.0101011	200.68	198.9	195.652	7.57184	-4.09228	1.66261	-0.104663	200.795		198.9	195.564	7.55522	-4.09175	1.66324	199.027
287.6	291.907	-11.7694	7.3196	-1.63534	-0.0175455	0.00616406	285.804	287.6	291.914	-11.7708	7.31954	-1.63537	-0.0175457	285.828		287.6	291.923	-11.7948	7.31734	-1.63579	287.446
412	365.278	27.294	19.546	1.40177	0.258645	0.0118063	413.778	412	365.289	27.2945	19.5461	1.4018	0.258645	413.531		412	365.513	27.3285	19.5446	1.40203	412.386
433.6	373.557	40.562	17.6232	-0.222097	0.275475	0.0140175	431.796	433.6	373.57	40.563	17.6232	-0.22212	0.275475	431.534		433.6	373.797	40.6123	17.6214	-0.222266	432.031
302.3	317.719	-18.9273	5.09206	0.266563	-0.0701268	0.00958646	304.08	302.3	317.729	-18.9275	5.09208	0.266586	-0.0701264	304.16		302.3	317.685	-18.951	5.08986	0.266618	303.824
233.4	247.164	-10.2174	-4.25948	-0.865328	-0.217973	0.00584874	231.604	233.4	247.171	-10.2186	-4.25951	-0.865347	-0.217972	231.828		233.4	247.009	-10.2731	-4.25963	-0.865183	232.477
182.1	193.507	-6.30562	-3.80011	0.432933	0.0461051	0.0096229	183.88	182.1	193.516	-6.30475	-3.80006	0.432954	0.0461056	183.844		182.1	193.546	-6.28916	-3.79971	0.432956	183.457
164.6	151.746	10.8662	-0.131004	0.118892	0.202198	0.00819887	162.802	164.6	151.753	10.8665	-0.131015	0.118873	0.202198	162.608		164.6	151.912	10.9079	-0.12982	0.118782	162.69
111.8	110.501	4.25547	-1.49948	0.294391	0.0338206	0.00512043	113.585	111.8	110.506	4.25547	-1.49948	0.294407	0.0338196	113.556		111.8	110.546	4.24721	-1.49826	0.294499	113.295
56	78.6781	-17.3117	-6.42833	-0.644969	-0.084846	0.00177973	54.2083	56	78.6812	-17.3129	-6.42839	-0.644991	-0.0848471	54.2949		56	78.6295	-17.3457	-6.42799	-0.645291	54.8558
65.6	73.5584	2.07398	-8.81335	0.522938	0.041161	0.00683823	67.3831	65.6	73.5645	2.0746	-8.8133	0.522957	0.0411613	67.3487		65.6	73.5857	2.09176	-8.81106	0.523264	66.8664
81.4	100.935	-10.6623	-10.5666	-0.128067	0.0240228	0.00758328	79.6025	81.4	100.942	-10.6617	-10.5666	-0.12808	0.0240234	79.586		81.4	100.945	-10.6407	-10.5658	-0.128333	79.7383
143.7	162.612	-10.4115	-6.45851	-0.11746	-0.140194	0.00523405	145.485	143.7	162.618	-10.4118	-6.45851	-0.117448	-0.140195	145.63		143.7	162.515	-10.4491	-6.45746	-0.117226	145.608
245.6	249.912	-9.59847	3.85882	-0.339972	-0.0273699	0.0047227	243.805	245.6	249.919	-9.59997	3.85878	-0.339983	-0.0273702	243.837		245.6	249.92	-9.62839	3.85831	-0.340025	244.15
368.4	328.117	26.7935	14.4817	0.491709	0.291955	0.014077	370.176	368.4	328.129	26.795	14.4817	0.491716	0.291955	369.898		368.4	328.364	26.8525	14.4802	0.491628	369.697
403.7	354.362	31.9379	14.8068	0.60087	0.189538	0.0132533	401.897	403.7	354.374	31.939	14.8068	0.600868	0.189538	401.72		403.7	354.531	31.9721	14.8052	0.600961	401.308
309.9	328.441	-22.2534	6.56617	-0.916845	-0.15116	0.00470732	311.685	309.9	328.447	-22.2553	6.56614	-0.916845	-0.15116	311.841		309.9	328.354	-22.31	6.56376	-0.916945	312.608
289.9	284.578	0.304507	2.99063	0.298513	-0.0707408	0.00876213	288.101	289.9	284.587	0.304573	2.99063	0.298516	-0.0707402	288.181		289.9	284.535	0.286672	2.98983	0.2988	287.812
247.7	233.101	14.8057	1.47832	-0.0590238	0.15205	0.0119498	249.478	247.7	233.111	14.8073	1.47834	-0.0590243	0.152051	249.338		247.7	233.218	14.853	1.47756	-0.0592838	249.548
171.9	171.444	-1.42546	-0.477722	0.511452	0.0525274	0.00547617	170.105	171.9	171.45	-1.42598	-0.477719	0.511455	0.0525272	170.057		171.9	171.5	-1.42509	-0.476539	0.511685	169.598
91.6	116.183	-16.5757	-5.37748	-0.770539	-0.0718614	0.00214943	93.3878	91.6	116.187	-16.5769	-5.37753	-0.770547	-0.0718625	93.4618		91.6	116.149	-16.6113	-5.3767	-0.770746	94.1611
85.8	84.1861	7.12694	-7.96512	0.601628	0.0534977	0.0069636	84.0031	85.8	84.1923	7.12767	-7.96512	0.601632	0.0534973	83.9565		85.8	84.2316	7.13974	-7.96328	0.601655	83.408
59.4	80.0945	-7.72593	-11.066	-0.203069	0.0833333	0.00720943	61.1828	59.4	80.1013	-7.7256	-11.066	-0.203072	0.0833336	61.1066		59.4	80.1558	-7.69949	-11.0638	-0.203085	61.3925
82.6	114.887	-22.147	-12.1379	0.300022	-0.0967923	0.00507559	80.805	82.6	114.892	-22.1474	-12.1379	0.300027	-0.0967924	80.9068		82.6	114.816	-22.169	-12.1365	0.300033	80.5106
183.1	193.644	-1.64941	-6.06361	-0.932973	-0.114718	0.00623094	184.884	183.1	193.651	-1.64992	-6.06363	-0.932979	-0.114718	185.005		183.1	193.571	-1.68474	-6.06269	-0.932951	185.824
297.8	294.295	-5.69603	6.26439	1.01227	0.124008	0.0103197	296	297.8	294.305	-5.69587	6.2644	1.01228	0.124008	295.886		297.8	294.413	-5.67941	6.26366	1.01235	294.997
418.8	376.373	30.8358	13.8119	-0.68552	0.241482	0.0132695	420.577	418.8	376.386	30.8365	13.8119	-0.68553	0.241483	420.348		418.8	376.585	30.8787	13.8103	-0.685793	421.274
441.5	406.248	17.4493	14.576	1.37516	0.0497278	0.0116018	439.698	441.5	406.26	17.4493	14.576	1.37517	0.049728	439.66		441.5	406.317	17.4431	14.5744	1.37565	438.334
369.6	389.795	-24.6395	8.33546	-2.01795	-0.0920876	0.00900254	371.381	369.6	389.805	-24.6404	8.33542	-2.01797	-0.0920873	371.482		369.6	389.752	-24.6739	8.33134	-2.01857	373.409
391.8	344.868	34.9514	8.09328	2.03305	0.0518149	0.0123127	389.998	391.8	344.88	34.9521	8.09332	2.03307	0.0518156	389.958		391.8	344.923	34.9593	8.09349	2.03386	387.976
258.1	273.538	-14.067	2.14305	-1.87131	0.136726	0.0103217	259.88	258.1	273.548	-14.0667	2.14304	-1.87133	0.136726	259.753		258.1	273.658	-14.0379	2.14138	-1.87209	261.761
201.4	191.029	7.43924	-1.14287	2.25394	0.0239713	0.00639238	199.604	201.4	191.036	7.43885	-1.14285	2.25396	0.023971	199.586		201.4	191.066	7.42987	-1.14072	2.25467	197.355
95.2	118.99	-9.70066	-9.65171	-2.60887	-0.0438479	0.0052107	96.9848	95.2	118.995	-9.70108	-9.65175	-2.60889	-0.0438483	97.0338		95.2	118.969	-9.71844	-9.65112	-2.60956	99.5997
57.2	77.6618	-15.1847	-9.80668	2.71548	0.0178408	0.00627531	55.4038	57.2	77.6675	-15.1842	-9.80665	2.7155	0.0178405	55.3922		57.2	77.6782	-15.1804	-9.80401	2.71609	52.6938
59.1	78.1203	-1.39368	-13.152	-2.72859	0.039367	0.00458853	60.8854	59.1	78.1252	-1.39394	-13.1521	-2.72861	0.039367	60.8506		59.1	78.1523	-1.38296	-13.1503	-2.72936	63.619
109.6	117.527	-5.41653	-7.19677	2.92169	-0.0301467	0.00495511	107.805	109.6	117.532	-5.41662	-7.19673	2.92171	-0.0301468	107.84		109.6	117.506	-5.42507	-7.19359	2.92272	104.887
152.3	191.641	-29.3057	-4.99831	-3.19216	-0.0612281	0.00600898	154.084	152.3	191.648	-29.306	-4.99837	-3.19219	-0.0612282	154.151		152.3	191.602	-29.3172	-5.0011	-3.19344	157.284
338.8	277.992	47.204	8.74483	3.03083	0.029191	0.00913962	337.001	338.8	278	47.2046	8.74488	3.03086	0.0291911	336.981		338.8	278.031	47.1996	8.74677	3.03224	333.978
314.3	341.886	-34.0422	10.7883	-2.67976	0.130016	0.00723426	316.083	314.3	341.895	-34.0432	10.7883	-2.67978	0.130016	315.96		314.3	342.015	-34.0277	10.7835	-2.68114	318.77
441.5	365.906	56.0999	14.9094	2.63044	0.151301	0.0129167	439.697	441.5	365.917	56.1013	14.9094	2.63046	0.151302	439.559		441.5	366.042	56.1248	14.9103	2.63159	437.078
329.5	342.068	-14.6028	5.71131	-1.87253	-0.0219894	0.00836452	331.282	329.5	342.077	-14.6033	5.71128	-1.87255	-0.0219891	331.312		329.5	342.071	-14.6157	5.70807	-1.87327	333.163
284.9	295.519	-15.7137	2.55534	0.812326	-0.0708352	0.00793008	283.102	284.9	295.527	-15.7143	2.55536	0.812339	-0.0708348	283.181		284.9	295.481	-15.7375	2.55468	0.812717	282.298
270.9	245.911	26.0619	0.851242	-0.200752	0.0563834	0.0105352	272.679	270.9	245.92	26.0626	0.851252	-0.200757	0.0563839	272.633		270.9	245.964	26.0743	0.851779	-0.200615	272.89
172.1	191.15	-19.594	-1.23463	-0.114836	0.0961251	0.00780138	170.302	172.1	191.157	-19.5939	-1.23465	-0.114835	0.0961247	170.214		172.1	191.24	-19.58	-1.23545	-0.115365	170.425
150.9	140.789	14.1095	-2.9203	0.661871	0.0453323	0.00502173	152.685	150.9	140.794	14.1089	-2.9203	0.661871	0.0453317	152.645		150.9	140.844	14.1001	-2.9168	0.662526	152.027
78.2	107.553	-20.2342	-10.0233	-0.908524	0.017971	0.00519058	76.4049	78.2	107.558	-20.2346	-10.0233	-0.908529	0.0179706	76.392		78.2	107.574	-20.2318	-10.0232	-0.909257	77.3192
98.2	105.736	3.57512	-10.3499	1.0373	-0.0174413	0.00934766	99.9806	98.2	105.744	3.57616	-10.3499	1.0373	-0.0174408	100.007		98.2	105.716	3.5834	-10.3472	1.03795	98.9521
107.6	144.223	-26.9994	-10.2781	-1.01951	-0.120978	0.00535296	105.805	107.6	144.229	-27	-10.2782	-1.01952	-0.120978	105.931		107.6	144.137	-27.0277	-10.2786	-1.02001	106.831
221.7	217.523	5.73211	-0.0491022	0.278044	0.000186373	0.00555565	223.484	221.7	217.53	5.7313	-0.0491131	0.278041	0.00018598	223.49		221.7	217.546	5.71275	-0.0475622	0.278354	223.212
315.5	295.079	9.35161	8.62164	0.40561	0.240738	0.0111739	313.699	315.5	295.09	9.35209	8.62166	0.405615	0.240738	313.469		315.5	295.286	9.3954	8.62134	0.405584	313.303
369.7	343.432	18.1796	9.79473	-0.0801259	0.150271	0.013381	371.477	369.7	343.444	18.1808	9.79472	-0.0801323	0.150271	371.34		369.7	343.566	18.2114	9.79244	-0.0804407	371.57
369.8	354.057	6.07758	7.70392	0.308254	-0.144821	0.008041	368.002	369.8	354.066	6.07695	7.70391	0.308266	-0.144821	368.155		369.8	353.972	6.02685	7.70299	0.30884	367.702
314	344.134	-32.8467	5.85315	-1.29266	-0.0639053	0.00589197	315.784	314	344.142	-32.8484	5.85311	-1.29267	-0.0639051	315.854		314	344.11	-32.8765	5.84983	-1.29328	317.084
382.9	315.258	53.9485	9.95634	1.68047	0.251188	0.0150821	381.095	382.9	315.271	53.9509	9.95641	1.68049	0.251189	380.859		382.9	315.457	54.0132	9.9574	1.68121	379.427
240.1	250.385	-10.9116	3.08551	-0.768991	0.0918913	0.00828119	241.882	240.1	250.393	-10.9117	3.08548	-0.769002	0.0918914	241.798		240.1	250.47	-10.8939	3.08329	-0.769677	242.659
158.5	172.678	-13.2761	-2.59342	0.0784377	-0.178962	0.00217688	156.708	158.5	172.681	-13.2774	-2.59345	0.0784438	-0.178963	156.889		158.5	172.564	-13.3393	-2.5922	0.0789298	156.632
102.1	114.247	-2.69256	-7.43623	-0.228962	-0.00381324	0.00428559	103.886	102.1	114.252	-2.69297	-7.43625	-0.228969	-0.00381375	103.894		102.1	114.254	-2.69939	-7.43526	-0.229241	104.119
77.9	81.0334	3.79506	-9.18386	0.236965	0.218317	0.0101059	76.0999	77.9	81.042	3.79652	-9.18381	0.236969	0.218318	75.8916		77.9	81.1922	3.86099	-9.18148	0.23695	75.8717
52.9	78.1373	-11.4988	-12.8268	0.926903	-0.0545948	0.00595515	54.684	52.9	78.1429	-11.4985	-12.8268	0.926907	-0.0545951	54.7445		52.9	78.0956	-11.5081	-12.8244	0.927139	53.7632
79.5	122.94	-29.8235	-12.8138	-2.3296	-0.261995	-0.000643088	77.7107	79.5	122.941	-29.8258	-12.8139	-2.32961	-0.261996	77.972		79.5	122.76	-29.9049	-12.8131	-2.33012	80.0418
219.7	213.193	4.38126	1.46428	2.32151	0.121131	0.00873087	221.481	219.7	213.201	4.38145	1.46432	2.32153	0.121131	221.369		219.7	213.299	4.40073	1.46665	2.32241	219.167
331.3	306.861	16.6922	7.31076	-1.69877	0.328972	0.0158772	329.494	331.3	306.874	16.6945	7.31077	-1.69878	0.328973	329.181		331.3	307.12	16.781	7.30754	-1.69998	331.208
412.5	362.351	37.2905	12.2458	2.46074	-0.0666333	0.00895027	414.281	412.5	362.36	37.2902	12.2458	2.46075	-0.0666333	414.357		412.5	362.328	37.254	12.2465	2.46208	411.828
323.6	384.762	-67.2118	8.02291	-3.5531	-0.212686	0.00262999	321.807	323.6	384.768	-67.2149	8.02283	-3.55312	-0.212687	322.023		323.6	384.64	-67.2911	8.01711	-3.5543	325.366
472.9	383.236	72.5174	15.4244	3.24383	0.250757	0.0172298	474.673	472.9	383.251	72.5201	15.4244	3.24385	0.250758	474.439		472.9	383.439	72.5792	15.4249	3.24489	471.444
344	327.402	8.6048	7.63658	-1.7147	0.266989	0.0139032	342.196	344	327.415	8.60633	7.6366	-1.71471	0.266989	341.943		344	327.618	8.67099	7.63449	-1.71549	343.924
199.9	237.181	-35.6604	-0.989038	1.33642	-0.178197	0.000712042	201.689	199.9	237.184	-35.6634	-0.989063	1.33643	-0.178198	201.868		199.9	237.072	-35.7298	-0.98855	1.33697	200.354
164.6	162.77	10.5172	-8.3555	-1.98475	-0.144806	0.00748021	162.803	164.6	162.777	10.5176	-8.35551	-1.98475	-0.144806	162.955		164.6	162.668	10.4821	-8.35475	-1.98493	164.796
97.1	114.595	-11.0808	-6.76925	1.97556	0.158868	0.0102545	98.8797	97.1	114.604	-11.0794	-6.76924	1.97556	0.158868	98.731		97.1	114.716	-11.0342	-6.76847	1.97551	96.9135
86.5	91.1679	3.44502	-8.78539	-1.25804	0.135538	0.00505289	84.705	86.5	91.1735	3.44441	-8.78537	-1.25804	0.135538	84.5745		86.5	91.2839	3.46539	-8.78204	-1.25811	85.9672
76.5	98.0158	-10.5565	-10.3008	1.21264	-0.0845711	0.00343512	78.2865	76.5	98.02	-10.5573	-10.3008	1.21264	-0.084572	78.3745		76.5	97.9645	-10.5886	-10.2983	1.21294	77.0775
108.7	146.005	-27.3077	-10.0679	-1.64115	-0.0851739	0.00737478	106.903	108.7	146.012	-27.3073	-10.068	-1.64116	-0.085174	106.995		108.7	145.944	-27.3235	-10.0685	-1.64178	108.552
251.5	227.128	24.4101	0.074236	1.60956	0.0597165	0.00884638	253.281	251.5	227.136	24.41	0.0742744	1.60956	0.0597172	253.23		251.5	227.182	24.4208	0.0764241	1.61039	251.679
297.9	311.625	-20.2146	5.84172	-1.24658	0.0942103	0.0101551	296.1	297.9	311.635	-20.2144	5.84171	-1.24658	0.0942107	296.016		297.9	311.715	-20.1966	5.83862	-1.24735	297.357
423.2	373.263	36.8157	13.749	1.12187	0.0298671	0.0110127	424.979	423.2	373.273	36.816	13.749	1.12188	0.0298671	424.96		423.2	373.314	36.805	13.7482	1.12249	423.867
399.3	390.781	-6.33366	13.9509	-0.941264	0.0436122	0.00901831	397.501	399.3	390.791	-6.33454	13.9509	-0.941265	0.0436122	397.466		399.3	390.85	-6.34612	13.9477	-0.941592	398.451
385.4	361.754	12.3243	12.2293	0.709411	0.159607	0.0128645	387.177	385.4	361.767	12.325	12.2293	0.709409	0.159608	387.03		385.4	361.898	12.354	12.2274	0.709474	386.48
325.8	290.865	28.7494	4.16054	0.151023	0.0709517	0.0127764	323.997	325.8	290.877	28.7505	4.16057	0.151032	0.0709525	323.939		325.8	290.932	28.7657	4.16042	0.151261	323.858
152.1	203.034	-43.3597	-4.94273	-0.71763	-0.12916	0.00511654	153.885	152.1	203.04	-43.3608	-4.94277	-0.717639	-0.12916	154.019		152.1	202.955	-43.4024	-4.9437	-0.717984	154.609
141.5	136.749	8.83505	-6.38701	0.511025	-0.00358779	0.00529711	139.705	141.5	136.755	8.83463	-6.38701	0.511033	-0.00358814	139.714		141.5	136.762	8.82059	-6.384	0.511421	139.199
90	95.1387	3.84229	-7.0312	-0.367631	0.199734	0.00809608	91.7819	90	95.1461	3.84293	-7.03118	-0.36764	0.199734	91.5902		90	95.2939	3.89208	-7.02934	-0.367946	92.1567
55.5	74.7767	-14.158	-8.11232	1.17172	0.0247262	0.00724711	53.7028	55.5	74.7832	-14.1573	-8.1123	1.17173	0.0247261	53.6853		55.5	74.794	-14.1448	-8.1112	1.17189	52.538
68.9	87.0323	-4.5267	-9.74602	-1.82902	-0.242211	0.00160788	70.6884	68.9	87.035	-4.52772	-9.74608	-1.82903	-0.242212	70.9322		68.9	86.8577	-4.59161	-9.74546	-1.82925	72.5206
116.1	134.779	-19.8859	-1.88328	1.32721	-0.0291285	0.00240217	114.308	116.1	134.782	-19.8872	-1.88328	1.32722	-0.029129	114.339		116.1	134.771	-19.906	-1.88245	1.32755	112.983
218.8	197.903	19.9574	3.4621	-1.05769	0.312708	0.0125511	220.577	218.8	197.914	19.9592	3.46212	-1.05771	0.312709	220.277		218.8	198.144	20.0407	3.46174	-1.05822	221.646
282.3	242.901	30.5503	4.70754	2.29197	0.0485114	0.0108959	280.499	282.3	242.91	30.5516	4.70757	2.29199	0.0485116	280.461		282.3	242.948	30.5608	4.7081	2.29265	278.217
212.6	273.739	-55.7852	0.052094	-3.3368	-0.279599	0.000504864	214.389	212.6	273.743	-55.7885	0.0520154	-3.33683	-0.279599	214.67		212.6	273.56	-55.88	0.0490771	-3.33763	217.729
352.2	308.817	29.205	9.5087	2.77389	0.0938683	0.011413	350.399	352.2	308.828	29.2055	9.50875	2.77392	0.093869	350.316		352.2	308.908	29.2166	9.50982	2.77502	347.634
347.6	317.248	24.1044	9.45171	-1.79631	0.364656	0.0179467	349.372	347.6	317.262	24.1074	9.45171	-1.79633	0.364657	349.025		347.6	317.534	24.2034	9.44842	-1.79756	351.185
299.5	278.64	8.68814	8.01211	2.39868	-0.0346955	0.00550896	297.705	299.5	278.647	8.68673	8.01214	2.3987	-0.0346957	297.745		299.5	278.643	8.65339	8.01358	2.39988	295.31
174.9	224.292	-42.8077	-1.32806	-3.24873	-0.219052	0.00178237	176.688	174.9	224.296	-42.8103	-1.32813	-3.24875	-0.219053	176.909		174.9	224.152	-42.8799	-1.331	-3.24965	179.941
222.7	176.717	39.8939	1.30927	2.83687	0.137701	0.0153778	220.895	222.7	176.729	39.8971	1.30932	2.8369	0.137701	220.772		222.7	176.818	39.9434	1.31008	2.83757	218.072
113	124.761	-3.97675	-4.47325	-1.69017	0.16104	0.00778102	114.782	113	124.769	-3.97671	-4.47327	-1.69019	0.16104	114.629		113	124.894	-3.94106	-4.4728	-1.69082	116.48
51.9	85.1437	-27.518	-8.70906	1.281	-0.0875113	-1.38731e-05	50.1101	51.9	85.1458	-27.5202	-8.70906	1.28101	-0.0875123	50.1976		51.9	85.0998	-27.5649	-8.70586	1.28153	48.829
71.6	86.136	1.05418	-12.3466	-1.42285	-0.0380057	0.00724529	73.3827	71.6	86.1427	1.05472	-12.3466	-1.42287	-0.0380059	73.4279		71.6	86.1107	1.04777	-12.345	-1.42326	74.8135
116	126.09	-5.48857	-7.87955	1.40985	0.06705	0.0109531	114.199	116	126.1	-5.48731	-7.8795	1.40987	0.0670507	114.143		116	126.138	-5.4603	-7.8783	1.41013	112.8
175.3	194.456	-13.5762	-2.69088	-1.07689	-0.0278187	0.00615236	177.084	175.3	194.463	-13.5772	-2.6909	-1.0769	-0.0278186	177.118		175.3	194.451	-13.593	-2.6909	-1.07709	178.167
295	274.036	12.2136	6.3947	0.566017	-0.00755352	0.00770771	293.202	295	274.043	12.2134	6.39469	0.566031	-0.00755404	293.218		295	274.058	12.1915	6.39433	0.566237	292.644
353.8	334.208	8.61837	12.8735	-0.297321	0.176074	0.011012	355.579	353.8	334.219	8.6186	12.8734	-0.297338	0.176074	355.414		353.8	334.37	8.64525	12.8715	-0.29755	355.886
387.2	350.724	21.0225	12.7308	0.751596	0.168626	0.012556	385.397	387.2	350.735	21.0234	12.7308	0.751615	0.168626	385.241		387.2	350.872	21.0564	12.7292	0.751758	384.657
330.4	322.64	4.06263	6.11888	-0.562708	-0.0773417	0.00819724	332.182	330.4	322.649	4.06221	6.11885	-0.562725	-0.0773414	332.267		330.4	322.599	4.03757	6.11706	-0.562734	332.753
256.6	274.378	-21.4071	2.02035	-0.0646427	-0.122886	0.00662751	254.803	256.6	274.385	-21.4078	2.02035	-0.0646254	-0.122886	254.933		256.6	274.299	-21.4426	2.01878	-0.0645532	254.875
241.5	223.614	17.4095	2.18701	-0.036591	0.106725	0.00928222	243.281	241.5	223.623	17.4099	2.187	-0.0366074	0.106726	243.183		241.5	223.706	17.4324	2.18712	-0.0366312	243.326
175.2	164.372	8.33442	-0.109082	0.636694	0.166811	0.00914146	173.401	175.2	164.38	8.33548	-0.109052	0.636712	0.166811	173.243		175.2	164.512	8.3684	-0.108027	0.636715	172.772
81.1	105.896	-15.2889	-7.17244	-0.52415	-0.023116	0.00230134	82.8877	81.1	105.9	-15.2905	-7.17249	-0.524172	-0.0231167	82.9131		81.1	105.897	-15.3122	-7.17094	-0.524322	83.4144
57.3	76.3945	-8.84352	-12.2053	0.228355	-0.0703592	0.00631341	55.5037	57.3	76.4004	-8.84314	-12.2053	0.228376	-0.0703594	55.5803		57.3	76.3439	-8.85908	-12.203	0.22861	55.2818
63.4	92.0916	-13.7831	-12.8778	-0.240762	-0.00728081	0.00734662	65.1826	63.4	92.0986	-13.7828	-12.8779	-0.240783	-0.00728065	65.1972		63.4	92.0835	-13.7755	-12.8768	-0.241128	65.4312
143.8	150.416	-1.69137	-6.95197	0.219093	0.0113629	0.00677121	142.003	143.8	150.423	-1.69155	-6.95192	0.219115	0.0113631	141.999		143.8	150.434	-1.69373	-6.94946	0.219491	141.79
222.8	235.508	-11.5861	0.781952	-0.143578	0.0225258	0.00697769	224.583	222.8	235.516	-11.5869	0.781911	-0.143599	0.0225256	224.567		222.8	235.546	-11.5937	0.78131	-0.143828	224.734
352.3	319.855	21.4946	9.01653	0.0411719	0.0900276	0.0128569	350.497	352.3	319.866	21.4958	9.01655	0.0411887	0.0900277	350.42		352.3	319.946	21.5071	9.01519	0.0412151	350.468
395.1	371.999	11.0648	13.3737	0.355869	0.0862283	0.0103747	396.88	395.1	372.01	11.0642	13.3737	0.355855	0.0862287	396.804		395.1	372.096	11.0652	13.3718	0.356008	396.533
390.6	381.258	-3.41362	11.3605	-0.482678	0.0764345	0.0118119	388.798	390.6	381.269	-3.41343	11.3605	-0.482666	0.076435	388.734		390.6	381.344	-3.40864	11.3576	-0.482937	389.293
387.8	350.754	29.7062	8.34027	0.725641	0.0522275	0.0119347	389.578	387.8	350.765	29.7069	8.34026	0.725632	0.052228	389.538		387.8	350.814	29.7094	8.34015	0.726039	388.864
269.3	291.564	-25.1149	1.803	-0.758595	0.00983566	0.00702086	267.503	269.3	291.571	-25.1158	1.80301	-0.758586	0.00983602	267.5		269.3	291.591	-25.1234	1.80165	-0.758946	268.269
236.5	226.304	11.2433	0.10069	0.598562	0.035248	0.00854915	238.281	236.5	226.312	11.2434	0.100696	0.598554	0.0352485	238.255		236.5	226.339	11.2499	0.101762	0.598972	237.691
161.8	163.607	0.00980882	-3.40653	-0.208566	-0.000273722	0.00858932	160.001	161.8	163.614	0.0108441	-3.40653	-0.208554	-0.000273877	160.01		161.8	163.611	0.0152198	-3.40731	-0.208865	160.219
93.8	111.002	-10.6939	-4.40488	-0.270767	-0.0445557	0.00228211	95.5877	93.8	111.005	-10.6952	-4.40492	-0.270784	-0.0445565	95.6345		93.8	110.984	-10.7194	-4.40384	-0.270754	95.8609
74.5	80.1977	-2.13248	-5.96362	0.528333	0.0758896	0.00420729	72.7058	74.5	80.202	-2.13263	-5.96361	0.52835	0.0758889	72.6341		74.5	80.2662	-2.12391	-5.96131	0.528505	72.181
64.3	74.3266	2.6576	-10.558	-0.453226	0.109677	0.00733378	66.0826	64.3	74.333	2.65856	-10.558	-0.453247	0.109677	65.9802		64.3	74.4074	2.69226	-10.5566	-0.453727	66.543
78.9	100.703	-12.1242	-12.2743	0.904205	-0.103844	0.00499952	77.105	78.9	100.708	-12.1243	-12.2742	0.90423	-0.103844	77.2138		78.9	100.624	-12.1468	-12.2711	0.904881	76.2058
121.8	175.58	-40.4111	-9.64615	-1.7645	-0.171671	0.00303637	123.587	121.8	175.585	-40.4128	-9.6462	-1.76453	-0.171671	123.762		121.8	175.46	-40.4568	-9.64712	-1.76517	125.356
329.2	284.044	35.4973	6.09445	1.65496	0.106012	0.0129138	327.397	329.2	284.055	35.4991	6.09451	1.65498	0.106013	327.304		329.2	284.138	35.5197	6.09548	1.65571	325.754
386.8	373.053	1.45803	14.8737	-1.02822	0.223021	0.0105088	388.579	386.8	373.064	1.45778	14.8737	-1.02824	0.223021	388.367		386.8	373.256	1.49104	14.8705	-1.02896	389.618
455.3	408.5	25.3773	18.3195	1.19503	0.108295	0.0101412	453.5	455.3	408.51	25.3772	18.3195	1.19505	0.108295	453.402		455.3	408.619	25.3762	18.3184	1.19562	452.314
400.5	385.951	6.35412	11.0055	-1.02369	-0.00711278	0.0100389	402.28	400.5	385.961	6.35398	11.0054	-1.02371	-0.00711241	402.297		400.5	385.969	6.34337	11.0022	-1.02405	403.314
326.4	323.967	-4.74008	4.7253	0.662889	-0.0161795	0.010948	324.599	326.4	323.977	-4.73953	4.72533	0.662907	-0.0161786	324.626		326.4	323.962	-4.73875	4.72351	0.663106	323.947
250.3	247.464	5.68485	-0.591591	-0.464334	-0.0110809	0.00813148	252.082	250.3	247.472	5.68479	-0.591595	-0.464345	-0.0110805	252.101		250.3	247.465	5.68121	-0.591488	-0.464277	252.554
160.1	173.265	-11.5844	-3.62774	0.23075	0.0210398	0.00552701	158.305	160.1	173.271	-11.5848	-3.62774	0.230759	0.0210393	158.289		160.1	173.297	-11.591	-3.62719	0.230609	158.079
111.3	113.491	5.26417	-5.69805	-0.071914	0.098609	0.00607074	113.084	111.3	113.497	5.26415	-5.69806	-0.0719241	0.0986085	112.991		111.3	113.582	5.27473	-5.69539	-0.0718136	113.161
59.5	76.6315	-8.55688	-10.8746	0.433501	0.0705638	0.00603264	57.704	59.5	76.6372	-8.5566	-10.8746	0.433509	0.0705633	57.6394		59.5	76.692	-8.5431	-10.8727	0.433317	57.2762
49.3	77.4272	-11.089	-14.6227	-0.565498	-0.0648166	0.00478568	51.0852	49.3	77.4321	-11.0892	-14.6227	-0.565509	-0.0648167	51.1547		49.3	77.3785	-11.1028	-14.6199	-0.565462	51.6558
96.8	130.576	-23.8627	-12.0876	0.493051	-0.112979	0.00446273	95.0056	96.8	130.581	-23.8633	-12.0875	0.493063	-0.112979	95.123		96.8	130.491	-23.8869	-12.0861	0.493222	94.5175
223.6	228.873	0.0739731	-2.56771	-1.00945	0.0115177	0.00903362	225.381	223.6	228.881	0.0743428	-2.56772	-1.00946	0.0115181	225.378		223.6	228.887	0.0803668	-2.56818	-1.00973	226.4
367.5	333.973	19.2539	10.7899	1.58029	0.102122	0.0111069	365.699	367.5	333.983	19.2546	10.7899	1.5803	0.102122	365.608		367.5	334.074	19.2657	10.7891	1.58074	364.129
419	405.635	1.33283	15.4819	-1.77969	0.11159	0.00834186	420.782	419	405.644	1.33173	15.4818	-1.77971	0.11159	420.678		419	405.761	1.33018	15.4785	-1.78038	422.57
478.1	422.699	34.0454	17.1876	2.21837	0.146019	0.0131999	476.297	478.1	422.712	34.046	17.1876	2.21839	0.146019	476.164		478.1	422.84	34.0625	17.1871	2.21927	474.09
377	385.398	-10.9116	6.29869	-2.05604	0.0473331	0.0131226	378.777	377	385.411	-10.9109	6.29866	-2.05606	0.0473338	378.743		377	385.451	-10.8983	6.29457	-2.05703	380.847
336.9	319.233	12.0305	2.03147	1.9054	-0.0986554	0.00871305	335.101	336.9	319.241	12.0302	2.03151	1.90543	-0.0986548	335.209		336.9	319.174	11.9974	2.03296	1.9065	333.204
213.5	252.444	-31.7047	-3.20875	-2.23122	-0.0157363	0.00612247	215.284	213.5	252.452	-31.706	-3.20878	-2.23124	-0.0157361	215.306		213.5	252.451	-31.7182	-3.21024	-2.23205	217.522
228.4	194.496	29.1226	0.529488	2.27921	0.170278	0.0127079	226.597	228.4	194.506	29.1246	0.529525	2.27923	0.170278	226.44		228.4	194.634	29.1636	0.531487	2.27987	224.329
125	137.099	-4.00486	-4.90354	-1.46068	0.0539726	0.00570988	126.784	125	137.105	-4.00517	-4.90359	-1.4607	0.0539717	126.736		125	137.16	-4.00545	-4.90322	-1.46133	128.251
67.4	94.9889	-21.8729	-8.21581	0.768752	-0.0599217	0.00109597	65.609	67.4	94.9919	-21.8749	-8.2158	0.768763	-0.0599224	65.67		67.4	94.962	-21.9077	-8.21314	0.769191	64.8411
75.9	90.9192	-0.799677	-12.0666	-0.410532	0.0381103	0.0093713	77.6806	75.9	90.9272	-0.798328	-12.0666	-0.41054	0.0381106	77.6518		75.9	90.9411	-0.775335	-12.0652	-0.410784	78.1005
114.7	125.656	-1.96547	-11.068	0.307157	-0.0286389	0.00860693	112.901	114.7	125.664	-1.96441	-11.068	0.307166	-0.0286386	112.939		114.7	125.629	-1.95939	-11.0667	0.307153	112.603
163.5	196.795	-26.8101	-4.24754	-0.326717	-0.122173	0.00132363	165.289	163.5	196.799	-26.8126	-4.24755	-0.326724	-0.122174	165.412		163.5	196.724	-26.8606	-4.24615	-0.326458	165.617
304.8	290.583	5.83572	6.78024	-0.315882	0.117144	0.0101201	303	304.8	290.592	5.83613	6.78024	-0.315878	0.117144	302.893		304.8	290.692	5.85429	6.7788	-0.316151	303.325
423.1	359.546	48.0344	15.7138	1.34632	0.233273	0.0164607	424.873	423.1	359.56	48.0368	15.7138	1.34632	0.233274	424.657		423.1	359.742	48.088	15.7121	1.34655	423.542
368.1	372.161	-17.5327	13.0091	-1.31781	-0.015364	0.00596059	366.304	368.1	372.169	-17.5344	13.0091	-1.31781	-0.0153641	366.325		368.1	372.187	-17.5649	13.006	-1.31812	367.628
361.2	343.928	7.9646	10.1811	0.93667	-0.0272508	0.0068264	362.983	361.2	343.936	7.96347	10.1811	0.936668	-0.0272506	363.017		361.2	343.934	7.93896	10.1803	0.937152	362.053
308.7	286.117	17.6045	3.85116	-0.817119	0.138939	0.0152704	306.895	308.7	286.13	17.6072	3.85119	-0.817114	0.138941	306.771		308.7	286.222	17.6554	3.84922	-0.817555	307.727
200.3	207.349	-6.06811	-0.502329	1.32578	-0.0195534	0.00566073	202.084	200.3	207.355	-6.06871	-0.502332	1.32578	-0.0195532	202.109		200.3	207.344	-6.0785	-0.501671	1.32619	200.764
107.5	135.966	-22.3151	-5.8603	-1.96902	-0.111482	0.000316992	105.71	107.5	135.968	-22.3171	-5.86032	-1.96902	-0.111482	105.822		107.5	135.9	-22.3606	-5.85954	-1.96933	107.68
98.3	88.073	14.0135	-4.0734	1.96116	0.107789	0.00791274	100.082	98.3	88.0797	14.0147	-4.07339	1.96116	0.107789	99.9821		98.3	88.1566	14.0428	-4.07165	1.9615	98.1278
48	57.7613	-1.60281	-8.68116	-1.38773	0.112312	0.00808083	46.2019	48	57.7681	-1.60158	-8.68116	-1.38773	0.112312	46.0977		48	57.8454	-1.56709	-8.68069	-1.38835	47.5976
29.3	53.7986	-13.3491	-10.5841	1.35702	-0.132341	-7.83861e-05	31.0901	29.3	53.8003	-13.3509	-10.5841	1.35702	-0.132342	31.2223		29.3	53.7107	-13.397	-10.5807	1.35769	29.733
53.8	97.0097	-30.9111	-12.0848	-1.93979	-0.0674095	0.00343038	52.0066	53.8	97.0137	-30.9117	-12.0848	-1.93979	-0.0674098	52.0774		53.8	96.9656	-30.9304	-12.0842	-1.94049	53.9509
206.6	180.43	28.4966	-2.78113	2.0878	0.145255	0.011913	208.378	206.6	180.44	28.4982	-2.78109	2.0878	0.145256	208.245		206.6	180.538	28.5414	-2.77862	2.08849	206.301
256.8	274.006	-19.2752	1.68884	-1.4389	0.0199347	0.00909344	255.001	256.8	274.015	-19.2753	1.68885	-1.4389	0.0199352	254.99		256.8	274.037	-19.2738	1.68669	-1.43948	256.449
379.8	359.808	9.78633	11.3583	0.723253	-0.092778	0.00719559	381.583	379.8	359.816	9.78512	11.3583	0.723252	-0.0927783	381.683		379.8	359.772	9.73774	11.357	0.723741	380.867
447.6	413.131	15.5703	17.5686	-0.618835	0.14605	0.0127254	445.797	447.6	413.143	15.5708	17.5686	-0.618833	0.14605	445.664		447.6	413.277	15.5863	17.5654	-0.619093	446.428
448.4	405.005	26.2595	17.6241	0.999116	0.288079	0.0146806	450.175	448.4	405.018	26.2605	17.6241	0.999113	0.288079	449.902		448.4	405.25	26.3172	17.6219	0.999097	449.189
355.9	334.352	13.2339	6.68948	-0.193009	0.017429	0.00990662	354.1	355.9	334.362	13.2337	6.6895	-0.193001	0.0174296	354.093		355.9	334.386	13.2274	6.68896	-0.192746	354.303
198	241.455	-35.9852	-4.873	-0.604172	-0.208626	0.00579968	199.784	198	241.462	-35.9862	-4.87304	-0.60418	-0.208626	199.999		198	241.31	-36.0393	-4.8746	-0.60442	200.396
172.2	168.607	8.00504	-6.45381	0.25693	-0.0143227	0.00894348	170.401	172.2	168.615	8.00565	-6.45378	0.256939	-0.0143224	170.424		172.2	168.602	8.00324	-6.45215	0.257223	170.153
111.2	118.734	-0.174475	-5.83474	0.0652529	0.191807	0.00763156	112.982	111.2	118.742	-0.174293	-5.83473	0.0652457	0.191807	112.798		111.2	118.892	-0.13515	-5.83292	0.0650052	112.924
77.1	88.0332	-5.86427	-7.40585	0.451477	0.0898698	0.00560235	75.3044	77.1	88.0388	-5.86431	-7.40586	0.451481	0.089869	75.2201		77.1	88.1166	-5.85543	-7.40334	0.451537	74.8579
66.7	86.6633	-6.00334	-11.5053	-0.569609	-0.0988581	0.00379701	68.4862	66.7	86.6676	-6.00382	-11.5054	-0.569617	-0.0988589	68.5888		66.7	86.5988	-6.03521	-11.5034	-0.569704	69.0602
95.9	126.695	-22.6325	-10.0757	0.180343	-0.0619712	0.00519689	94.1048	95.9	126.7	-22.6331	-10.0757	0.18035	-0.061971	94.172		95.9	126.649	-22.6448	-10.0746	0.180425	93.93
202.9	204.851	3.45202	-3.591	-0.0923583	0.0595024	0.0109397	204.679	202.9	204.861	3.45319	-3.59098	-0.0923623	0.0595032	204.63		202.9	204.894	3.47865	-3.59085	-0.092389	204.782
311.2	293.773	10.2736	5.02466	0.33238	-0.0018268	0.00850015	309.402	311.2	293.781	10.2737	5.02465	0.332387	-0.00182685	309.412		311.2	293.791	10.2632	5.0238	0.33245	309.078
369.8	365.762	-6.31466	12.8273	-0.71855	0.0277147	0.00576039	371.584	369.8	365.77	-6.31638	12.8273	-0.718562	0.0277144	371.562		369.8	365.823	-6.34025	12.8255	-0.718643	372.308
446.5	398.479	27.748	17.2334	1.0068	0.228405	0.0140038	444.696	446.5	398.492	27.7492	17.2334	1.00681	0.228405	444.482		446.5	398.679	27.7912	17.2315	1.00699	443.702
405.5	371.745	24.7958	10.9565	-0.345927	0.124807	0.0137342	407.276	405.5	371.757	24.7971	10.9565	-0.345939	0.124808	407.165		405.5	371.856	24.8261	10.9538	-0.346268	407.636
285.8	301.565	-20.3265	2.79156	0.140053	-0.164511	0.00468926	284.005	285.8	301.571	-20.3282	2.79157	0.140069	-0.164511	284.175		285.8	301.461	-20.3822	2.79118	0.140575	283.87
207.5	230.261	-17.7696	-2.34304	-0.804851	-0.0591782	0.00591992	209.284	207.5	230.267	-17.7703	-2.34307	-0.804868	-0.0591781	209.349		207.5	230.228	-17.7884	-2.34414	-0.805265	210.096
206	166.986	37.4583	-1.4991	1.05532	0.197741	0.0121317	204.198	206	166.995	37.4607	-1.49905	1.05534	0.197742	204.012		206	167.137	37.513	-1.49694	1.05565	203.153
70.8	105.887	-26.9076	-6.14376	-0.303544	0.0559678	0.00222897	72.5878	70.8	105.89	-26.9092	-6.14378	-0.303562	0.0559673	72.534		70.8	105.945	-26.9086	-6.14267	-0.303819	72.8934
50.9	70.8583	-10.6921	-10.69	-0.262473	-0.106824	0.00318298	49.1069	50.9	70.8619	-10.6926	-10.69	-0.262458	-0.106825	49.2168		50.9	70.7859	-10.7247	-10.6882	-0.262374	49.373
69.8	76.8241	5.58568	-11.0789	0.292107	-0.0402832	0.00724403	71.5827	69.8	76.8304	5.58668	-11.0789	0.292093	-0.0402835	71.6302		69.8	76.7918	5.58355	-11.0773	0.292114	71.2981
85.9	121.511	-28.3729	-8.66218	-0.424609	0.0541023	0.00447249	84.1056	85.9	121.516	-28.3734	-8.66216	-0.424598	0.0541022	84.0559		85.9	121.56	-28.3643	-8.6609	-0.424884	84.5346
211.7	197.405	17.374	-2.06506	0.697275	0.0724035	0.00591366	213.484	211.7	197.412	17.3734	-2.06505	0.697264	0.0724038	213.418		211.7	197.472	17.3822	-2.06233	0.697796	212.792
275.2	282.947	-11.0158	2.04618	-0.57044	-0.00876167	0.0117178	273.398	275.2	282.957	-11.0145	2.04619	-0.570427	-0.0087613	273.419		275.2	282.949	-11.011	2.04332	-0.570931	273.981
379.4	358.343	11.8203	10.8642	0.226791	-0.07301	0.00902877	381.181	379.4	358.352	11.8198	10.8642	0.226779	-0.0730098	381.263		379.4	358.314	11.7865	10.8623	0.227143	380.963
425.8	401.489	6.08484	16.5905	-0.280644	0.117975	0.00869865	424.001	425.8	401.498	6.08405	16.5905	-0.280629	0.117975	423.892		425.8	401.618	6.08398	16.588	-0.280762	424.29
435.3	388.813	30.7326	16.6453	0.572355	0.312519	0.0137159	437.076	435.3	388.826	30.7338	16.6453	0.572336	0.312519	436.777		435.3	389.077	30.7949	16.644	0.572277	436.516
338.3	316.457	14.0612	5.40204	0.523015	0.0549735	0.0113755	336.499	338.3	316.468	14.0621	5.40209	0.523038	0.0549742	336.455		338.3	316.511	14.0736	5.40138	0.523262	335.986
176.3	224.428	-38.013	-6.57656	-1.47055	-0.281075	0.00312744	178.087	176.3	224.433	-38.015	-6.57662	-1.47057	-0.281075	178.371		176.3	224.225	-38.0847	-6.57806	-1.4708	179.563
153.2	159.299	-2.75191	-6.08984	1.02425	-0.0795874	0.00779949	151.402	153.2	159.306	-2.75114	-6.08981	1.02428	-0.0795876	151.49		153.2	159.243	-2.76825	-6.08867	1.02469	150.386
126.6	118.935	13.7625	-3.59978	-0.966733	0.251777	0.00695515	128.383	126.6	118.942	13.7627	-3.59981	-0.966763	0.251777	128.138		126.6	119.139	13.8151	-3.59835	-0.967363	129.356
88.4	86.1634	2.18334	-3.9797	2.0579	0.179556	0.00556271	86.6045	88.4	86.1688	2.18334	-3.97964	2.05793	0.179555	86.4304		88.4	86.3146	2.21167	-3.97606	2.05857	84.5503
32.8	74.7066	-23.9084	-13.7551	-2.31107	-0.14597	0.00393828	34.586	32.8	74.711	-23.9088	-13.7552	-2.3111	-0.14597	34.7359		32.8	74.6017	-23.9436	-13.7553	-2.31194	36.9028
97	108.897	-3.42362	-11.9083	1.83257	-0.192131	0.00495526	95.2051	97	108.901	-3.42363	-11.9083	1.8326	-0.192131	95.4021		97	108.751	-3.46787	-11.9055	1.83346	93.3778
150.6	190.61	-30.2537	-5.81621	-2.23705	0.0809263	0.00592467	152.384	150.6	190.617	-30.2547	-5.81623	-2.23709	0.080927	152.309		150.6	190.679	-30.2346	-5.8166	-2.23785	154.627
342.1	289.835	39.5474	7.73964	2.97051	0.20324	0.014077	340.296	342.1	289.847	39.5497	7.73971	2.97055	0.20324	340.107		342.1	289.999	39.5979	7.74074	2.97136	337.337
367.9	362.887	-1.11301	10.7173	-2.77103	-0.0376913	0.00725407	369.683	367.9	362.896	-1.11405	10.7172	-2.77107	-0.0376916	369.728		367.9	362.893	-1.14413	10.7135	-2.77192	372.462
413.2	396.176	-4.40149	17.4919	2.16349	-0.0270692	0.00716112	411.403	413.2	396.184	-4.40279	17.492	2.16352	-0.0270694	411.437		413.2	396.195	-4.43971	17.4903	2.16442	409.246
424.8	382.17	31.9262	14.1285	-1.89781	0.248901	0.0146371	426.575	424.8	382.183	31.9277	14.1285	-1.89784	0.248902	426.341		424.8	382.377	31.9856	14.1249	-1.89874	428.487
349.6	308.724	28.1321	8.12806	2.68486	0.128557	0.0124015	347.798	349.6	308.735	28.1334	8.12813	2.6849	0.128558	347.681		349.6	308.832	28.1632	8.12868	2.68578	345.124
143.2	210.06	-55.7689	-6.17232	-2.90824	-0.221517	0.000864601	144.989	143.2	210.064	-55.7716	-6.17239	-2.90828	-0.221517	145.211		143.2	209.91	-55.8355	-6.17408	-2.90898	147.9
151.6	136.313	18.3655	-6.75761	1.96376	-0.0820208	0.00739777	149.803	151.6	136.319	18.3664	-6.75758	1.96379	-0.082021	149.892		151.6	136.255	18.3465	-6.75536	1.96448	147.846
76.6	88.5359	-1.99709	-6.91119	-1.4455	0.199972	0.00782764	78.3821	76.6	88.5429	-1.99619	-6.91122	-1.44553	0.199972	78.1899		76.6	88.6934	-1.94861	-6.90996	-1.44618	79.8349
47	61.0852	-11.0755	-6.85474	1.92976	0.122962	0.00231708	45.2077	47	61.0883	-11.0763	-6.8547	1.92978	0.122962	45.0871		47	61.192	-11.0617	-6.85135	1.93019	43.279
51	64.139	2.89518	-12.1999	-1.94678	-0.10076	0.00316795	52.7868	51	64.1425	2.89488	-12.1999	-1.94681	-0.100761	52.8907		51	64.0649	2.87087	-12.1981	-1.94711	54.7376
71.5	107.878	-29.9073	-9.70164	1.58589	-0.151158	0.00580473	69.7042	71.5	107.884	-29.9069	-9.70162	1.58591	-0.151158	69.8612		71.5	107.757	-29.9309	-9.70169	1.58617	68.1248
186.3	191.101	1.4861	-2.51818	-1.98321	-0.00214568	0.00614752	188.084	186.3	191.108	1.48566	-2.5182	-1.98324	-0.00214524	188.092		186.3	191.106	1.48559	-2.51846	-1.9836	190.074
316.4	280.98	21.5589	9.50473	2.40987	0.147079	0.00898202	314.601	316.4	280.989	21.5595	9.50477	2.4099	0.147079	314.463		316.4	281.114	21.5796	9.50535	2.41053	312.199
344.3	342.145	-5.18122	11.2619	-2.28013	0.136141	0.00857133	346.081	344.3	342.154	-5.18172	11.2619	-2.28017	0.136141	345.954		344.3	342.279	-5.16791	11.2588	-2.2811	348.37
412.2	360.894	34.0199	12.868	2.57568	0.0412859	0.0116433	410.398	412.2	360.904	34.0205	12.868	2.57571	0.0412864	410.369		412.2	360.949	34.0161	12.8683	2.57686	407.833
314.2	341.342	-27.4029	4.80895	-2.73419	-0.0332518	0.00895365	315.981	314.2	341.352	-27.4036	4.8089	-2.73423	-0.0332511	316.023		314.2	341.336	-27.4145	4.80424	-2.7354	318.726
338.5	299.426	28.3968	6.36274	2.48939	0.0228487	0.0118273	336.698	338.5	299.437	28.3977	6.36281	2.48943	0.0228494	336.687		338.5	299.457	28.3976	6.36417	2.49066	334.219
220.3	241.641	-18.4682	0.947887	-2.098	0.0591486	0.00766008	222.082	220.3	241.65	-18.4687	0.947837	-2.09803	0.0591485	222.031		220.3	241.708	-18.4644	0.94554	-2.09904	224.189
197.8	176.067	17.3696	0.699169	1.77771	0.0884417	0.0081436	196.002	197.8	176.075	17.3699	0.699198	1.77773	0.0884413	195.922		197.8	176.155	17.3748	0.701532	1.7784	194.231
94.2	113.093	-9.48722	-6.58509	-1.09156	0.0551526	0.00572483	95.9842	94.2	113.099	-9.48763	-6.58511	-1.09158	0.0551523	95.9348		94.2	113.149	-9.48381	-6.58401	-1.09195	97.0815
48.7	72.7964	-15.0108	-11.4978	0.631598	-0.015259	0.00595492	46.9041	48.7	72.8021	-15.0106	-11.4978	0.631611	-0.0152591	46.9253		48.7	72.7862	-15.0113	-11.4963	0.631592	46.2785
59.6	73.1533	0.925594	-12.3037	-0.311277	-0.0795095	0.00549024	61.3845	59.6	73.1587	0.925671	-12.3036	-0.311285	-0.0795094	61.4694		59.6	73.0909	0.911398	-12.3009	-0.310976	61.7014
77.3	118.065	-34.3847	-7.88751	-0.231374	-0.0553114	0.00363469	75.5064	77.3	118.07	-34.3854	-7.88752	-0.231369	-0.0553117	75.5653		77.3	118.03	-34.3996	-7.88791	-0.231794	75.7422
223	191.519	29.8282	3.00537	0.339358	0.089724	0.00803372	224.782	223	191.527	29.8287	3.00537	0.339353	0.089724	224.7		223	191.6	29.8427	3.00687	0.339776	224.45
264	256.324	-2.8377	8.55168	0.0532927	0.110543	0.0081364	262.202	264	256.332	-2.8376	8.55167	0.0532981	0.110543	262.099		264	256.428	-2.82164	8.54953	0.0529913	262.156
311.3	292.271	10.7493	10.1498	-0.117559	0.0292567	0.00823914	313.082	311.3	292.279	10.7491	10.1498	-0.117568	0.0292568	313.061		311.3	292.316	10.7435	10.148	-0.117536	313.207
318.6	295.255	13.0872	8.24262	0.218256	-0.00259562	0.00935226	316.801	318.6	295.264	13.0874	8.24264	0.218268	-0.00259522	316.813		318.6	295.272	13.0782	8.24153	0.218556	316.592
258.2	271.691	-15.8089	4.46837	-0.408692	0.0404948	0.0081978	259.982	258.2	271.699	-15.8092	4.46835	-0.408706	0.0404953	259.949		258.2	271.738	-15.805	4.46609	-0.409168	260.399
264.4	231.501	27.1175	3.32078	0.585499	0.0756936	0.00978548	262.6	264.4	231.51	27.1183	3.32083	0.585515	0.0756942	262.534		264.4	231.572	27.1293	3.32257	0.586147	262.023
153.6	181.185	-24.3311	-1.12013	-0.357341	0.00828443	0.00530174	155.385	153.6	181.191	-24.332	-1.12016	-0.357356	0.00828435	155.382		153.6	181.207	-24.3381	-1.12151	-0.357889	155.748
146.1	134.749	11.3519	-1.74469	-0.0570916	0.0033145	0.00780235	144.302	146.1	134.756	11.3525	-1.74467	-0.0570811	0.00331447	144.307		146.1	134.761	11.3487	-1.74342	-0.0567505	144.367
88.7	97.2236	-3.896	-3.41202	0.553209	0.0158664	0.00530541	90.4847	88.7	97.2292	-3.89626	-3.41204	0.553203	0.0158661	90.4741		88.7	97.2464	-3.89794	-3.41176	0.553132	89.9367
58.2	73.7777	-10.553	-5.79895	-1.06396	0.0430904	0.00512892	56.4049	58.2	73.7829	-10.5531	-5.79895	-1.06396	0.0430901	56.3669		58.2	73.8198	-10.5475	-5.79825	-1.06431	57.474
76.1	70.729	11.2392	-5.85226	1.74322	0.0253612	0.00548809	77.8845	76.1	70.7343	11.2393	-5.85225	1.74322	0.025361	77.8646		76.1	70.7537	11.2413	-5.84921	1.7439	76.1459
52.2	93.165	-31.1367	-9.35151	-2.23795	-0.0334042	0.00454261	50.4055	52.2	93.17	-31.1371	-9.35153	-2.23796	-0.0334042	50.4434		52.2	93.1443	-31.1426	-9.35246	-2.23894	52.6492
162	143.484	19.5195	-1.6152	2.4221	-0.0279938	0.00744635	163.783	162	143.491	19.5198	-1.61516	2.42212	-0.0279934	163.818		162	143.469	19.5104	-1.61227	2.42333	161.367
181.1	207.47	-26.8144	1.23318	-2.60314	0.0178933	0.00690557	179.303	181.1	207.477	-26.8147	1.23314	-2.60316	0.0178933	179.292		181.1	207.499	-26.8147	1.22967	-2.6044	181.914
316.1	261.602	41.3024	12.2683	2.60437	0.103613	0.00962292	317.88	316.1	261.611	41.3029	12.2684	2.60438	0.103614	317.786		316.1	261.704	41.3102	12.2696	2.60552	315.284
278.1	280.446	-12.3813	10.228	-2.0995	0.109067	0.00801206	276.302	278.1	280.454	-12.3817	10.228	-2.09952	0.109067	276.201		278.1	280.555	-12.37	10.2245	-2.10044	278.41
292.5	260.98	22.227	9.16637	1.85498	0.052152	0.00980532	294.28	292.5	260.989	22.2276	9.16639	1.85499	0.0521524	294.238		292.5	261.036	22.2324	9.166	1.85561	292.434
213	213.643	-2.21608	1.23267	-1.41817	-0.0395651	0.00771274	211.202	213	213.651	-2.21609	1.23266	-1.41818	-0.0395647	211.25		213	213.625	-2.22735	1.23145	-1.41844	212.629
138.4	160.661	-19.5615	-1.6154	0.735251	-0.0347041	0.00526128	140.185	138.4	160.667	-19.5621	-1.6154	0.735256	-0.034704	140.225		138.4	160.646	-19.5749	-1.61572	0.735318	139.455
135.6	117.113	19.5888	-2.62946	-0.341832	0.0722248	0.00756873	133.802	135.6	117.119	19.5896	-2.62946	-0.341836	0.0722248	133.738		135.6	117.176	19.6033	-2.62768	-0.341709	134.151
61.6	81.9095	-14.5961	-4.33802	0.347917	0.0621646	0.00446803	63.3855	61.6	81.9143	-14.5964	-4.33802	0.347919	0.0621642	63.3278		61.6	81.9681	-14.5888	-4.33749	0.347687	63.0419
57.9	63.3928	-0.988735	-6.09625	-0.197183	-0.0052402	0.00464071	56.1054	57.9	63.3977	-0.989029	-6.09626	-0.197187	-0.00524043	56.1152		57.9	63.3969	-0.995335	-6.09453	-0.197029	56.307
54.8	69.5246	-5.45701	-7.52342	0.0820145	-0.042415	0.00614896	56.5838	54.8	69.5303	-5.4566	-7.52342	0.0820206	-0.0424152	56.6323		54.8	69.4952	-5.46408	-7.52287	0.0819413	56.5083
87.3	102.286	-11.0248	-5.53175	-0.208725	-0.0160585	0.0051167	85.5049	87.3	102.292	-11.0252	-5.53176	-0.208734	-0.0160586	85.5261		87.3	102.283	-11.0325	-5.53112	-0.208829	85.719
158	155.916	4.39899	-0.828793	0.233038	0.0638148	0.0069946	159.783	158	155.923	4.39894	-0.828766	0.23305	0.0638149	159.726		158	155.978	4.4057	-0.827395	0.233299	159.556
218.1	214.308	-0.901058	2.81962	-0.000993756	0.0753003	0.00875874	216.301	218.1	214.317	-0.900843	2.8196	-0.00100711	0.0753005	216.235		218.1	214.381	-0.888765	2.81854	-0.00128893	216.311
278.3	261.475	12.2048	6.39115	-0.00309812	0.0120581	0.00984083	280.08	278.3	261.485	12.2052	6.39117	-0.00308348	0.0120584	280.078		278.3	261.504	12.1983	6.39055	-0.00283397	280.093
291.5	287.832	-6.86435	8.7516	-0.0179087	0.00169455	0.00732958	289.703	291.5	287.84	-6.86535	8.75157	-0.017922	0.00169477	289.708		291.5	287.859	-6.88027	8.74944	-0.0179982	289.728
311.6	286.752	16.7269	9.91244	-0.125935	0.113446	0.0115745	313.378	311.6	286.762	16.728	9.91246	-0.125922	0.113446	313.276		311.6	286.857	16.7475	9.91086	-0.125979	313.515
277	249.528	17.1372	7.76345	0.67954	0.0933364	0.00869138	275.201	277	249.536	17.1372	7.76343	0.67953	0.0933366	275.117		277	249.618	17.1489	7.76304	0.679757	274.53
163.9	187.053	-20.923	0.425239	-0.853047	-0.0181638	0.00594028	165.684	163.9	187.059	-20.9235	0.425244	-0.853037	-0.0181639	165.708		163.9	187.055	-20.9351	0.423996	-0.853363	166.543
138.3	124.219	14.7884	-3.25634	0.782635	-0.0306609	0.00656693	136.503	138.3	124.226	14.7885	-3.25635	0.782626	-0.0306609	136.541		138.3	124.203	14.7795	-3.25491	0.783047	135.727
45.6	75.2424	-19.4742	-7.60268	-0.796431	0.0151271	0.00572482	47.3842	45.6	75.2478	-19.474	-7.60267	-0.796421	0.015127	47.3748		45.6	75.2585	-19.4692	-7.60255	-0.796862	48.1867
48.5	51.5486	1.29657	-6.96151	0.787178	0.0352918	0.00393649	46.7061	48.5	51.553	1.29612	-6.96152	0.787168	0.0352916	46.6747		48.5	51.5838	1.29726	-6.9588	0.787508	45.9223
39.3	56.4332	-6.57453	-8.23957	-0.554602	0.0205242	0.00496337	41.085	39.3	56.4378	-6.57427	-8.23956	-0.554591	0.0205238	41.0694		39.3	56.4554	-6.57248	-8.23824	-0.554845	41.6447
77.7	88.7898	-7.38892	-5.82783	0.342132	-0.00979788	0.00460971	75.9054	77.7	88.7948	-7.38926	-5.82785	0.342117	-0.00979799	75.9198		77.7	88.789	-7.39445	-5.82664	0.342197	75.5679
136.9	144.352	-3.15689	-2.34081	-0.162608	-0.0082638	0.00662259	138.683	136.9	144.358	-3.1567	-2.34078	-0.162591	-0.00826358	138.698		136.9	144.352	-3.15916	-2.34052	-0.162525	138.853
216.6	208.981	2.50806	3.40429	-0.102289	0.0118317	0.00713353	214.803	216.6	208.988	2.50791	3.40426	-0.102307	0.0118319	214.798		216.6	209.003	2.50678	3.40306	-0.102439	214.912
279.3	262.122	9.38036	9.17169	0.353694	0.052822	0.00897239	281.081	279.3	262.131	9.38076	9.17171	0.353714	0.0528222	281.037		279.3	262.182	9.38267	9.17059	0.35393	280.736
305.2	285.953	6.89387	10.9377	-0.46577	0.0838269	0.00765392	303.402	305.2	285.961	6.89328	10.9377	-0.465791	0.0838271	303.326		305.2	286.043	6.89724	10.9356	-0.46604	303.876
296.4	272.139	15.6879	9.44365	0.815006	0.0939535	0.0103849	298.18	296.4	272.148	15.6888	9.44369	0.815028	0.0939538	298.096		296.4	272.23	15.7014	9.44294	0.815315	297.374
227.1	226.999	-3.73385	2.85638	-0.831929	0.0139325	0.00663618	225.303	227.1	227.006	-3.73441	2.85635	-0.83195	0.0139328	225.296		227.1	227.025	-3.73849	2.85524	-0.832238	226.142
166.1	171.157	-2.77248	-1.28986	0.815494	-0.027074	0.00686485	167.883	166.1	171.164	-2.77241	-1.28982	0.815517	-0.0270737	167.917		166.1	171.144	-2.78077	-1.28924	0.815901	167.074
112.8	122.84	-6.35513	-4.48888	-0.983466	-0.00940664	0.00644504	111.004	112.8	122.847	-6.35503	-4.48891	-0.983488	-0.00940654	111.019		112.8	122.839	-6.35543	-4.48915	-0.983837	111.994
87	88.8859	2.27565	-3.50919	1.11037	0.0217166	0.00547653	88.7845	87	88.8912	2.27576	-3.50916	1.11039	0.0217162	88.7682		87	88.9125	2.27435	-3.5078	1.11069	87.6791
59.3	70.6233	-7.15922	-4.80893	-1.20236	0.0533511	0.00386265	57.5062	59.3	70.6279	-7.15983	-4.80897	-1.20239	0.0533506	57.4567		59.3	70.6784	-7.15812	-4.80796	-1.20273	58.7124
66.1	70.2506	1.46706	-5.43622	1.54239	0.05999	0.00608315	67.8839	66.1	70.2561	1.46764	-5.4362	1.54242	0.0599896	67.8299		66.1	70.3033	1.47787	-5.43431	1.5427	66.3469
76.2	91.3494	-6.65659	-8.60204	-1.66718	-0.0185144	0.00494774	74.4051	76.2	91.3547	-6.65689	-8.60207	-1.6672	-0.0185142	74.4285		76.2	91.3394	-6.66054	-8.60109	-1.66757	76.0777
119.7	139.904	-15.3174	-4.76638	1.73673	-0.0730242	0.00571894	121.484	119.7	139.91	-15.3176	-4.76633	1.73676	-0.0730239	121.563		119.7	139.853	-15.3343	-4.7653	1.73733	119.753
210	210.759	-0.943557	0.598412	-2.20468	-0.00700877	0.00766754	208.202	210	210.767	-0.943511	0.598376	-2.20471	-0.00700839	208.217		210	210.765	-0.945875	0.596607	-2.20538	210.416
312.1	274.627	24.3004	12.2795	2.575	0.0983205	0.00936485	313.881	312.1	274.636	24.301	12.2796	2.57503	0.0983205	313.792		312.1	274.725	24.3088	12.2796	2.57588	311.313
306.6	302.384	-7.82866	12.6961	-2.58265	0.134326	0.00703631	304.803	306.6	302.392	-7.82943	12.6961	-2.58268	0.134326	304.676		306.6	302.518	-7.81718	12.6925	-2.58371	307.393
338.6	282.935	41.8048	12.5452	2.99432	0.100554	0.0102653	340.38	338.6	282.944	41.8057	12.5452	2.99436	0.100554	340.289		338.6	283.03	41.8183	12.5459	2.99548	337.394
196.1	225.367	-28.2205	0.172803	-2.97295	-0.0432732	0.00725743	194.303	196.1	225.374	-28.2208	0.172756	-2.97298	-0.0432728	194.353		196.1	225.343	-28.2273	0.169216	-2.97407	197.284
168.7	162.478	7.59633	-2.12166	2.62988	-0.0997128	0.00682727	170.483	168.7	162.485	7.59648	-2.12161	2.62992	-0.0997125	170.59		168.7	162.407	7.57209	-2.1199	2.631	167.86
93.2	114.275	-13.7546	-6.3872	-2.7421	0.0135558	0.00496649	91.4051	93.2	114.281	-13.7552	-6.38725	-2.74213	0.0135557	91.3964		93.2	114.298	-13.757	-6.38761	-2.74303	94.153
88	83.2767	5.989	-2.46814	2.83667	0.148606	0.00713302	89.7828	88	83.2831	5.98964	-2.4681	2.83669	0.148606	89.6413		88	83.403	6.01369	-2.46511	2.83741	86.9516
58.4	67.2943	-0.921978	-7.57788	-2.26641	0.0770699	0.00497629	56.6051	58.4	67.2995	-0.922204	-7.57793	-2.26644	0.0770695	56.5329		58.4	67.3663	-0.912814	-7.57684	-2.26718	58.8767
54.7	72.9289	-10.4132	-7.97447	2.01538	-0.0710263	0.00433191	56.4856	54.7	72.9334	-10.4134	-7.97444	2.0154	-0.0710265	56.561		54.7	72.8809	-10.4345	-7.97208	2.01607	54.4743
82.7	113.087	-21.5594	-8.41525	-2.1307	-0.0770481	0.00553286	80.9045	82.7	113.093	-21.5598	-8.41528	-2.13072	-0.0770476	80.987		82.7	113.028	-21.5705	-8.41601	-2.13133	83.0419
199.2	179.787	17.9814	1.30636	1.89328	0.012208	0.00945986	200.98	199.2	179.796	17.9824	1.3064	1.89331	0.0122084	200.978		199.2	179.8	17.9889	1.30693	1.89394	199.096
244.3	244.421	-8.05675	7.69508	-1.60944	0.0542053	0.00627243	242.504	244.3	244.428	-8.05752	7.69503	-1.60946	0.0542051	242.456		244.3	244.487	-8.06044	7.69274	-1.61005	244.12
319	282.196	23.0413	13.9779	1.43439	0.132005	0.00854676	320.781	319	282.204	23.0412	13.9779	1.43441	0.132005	320.658		319	282.328	23.0491	13.9775	1.43492	319.354
299.5	276.16	12.4603	9.75352	-0.810785	0.136093	0.0111664	297.699	299.5	276.17	12.4609	9.7535	-0.810803	0.136093	297.574		299.5	276.284	12.4853	9.75129	-0.811197	298.52
233.3	233.283	-1.72585	2.8125	0.733344	-0.0224866	0.00933288	235.081	233.3	233.292	-1.72559	2.81254	0.733361	-0.022486	235.112		233.3	233.279	-1.73432	2.81171	0.73361	234.357
168.7	182.316	-11.4088	-3.0066	-0.88948	-0.106414	0.00554533	166.905	168.7	182.322	-11.4097	-3.00661	-0.889493	-0.106413	167.016		168.7	182.249	-11.4419	-3.00655	-0.889473	167.8
133.1	143.399	-6.79097	-2.28375	0.509107	0.0490102	0.00741689	134.883	133.1	143.406	-6.79042	-2.28373	0.509119	0.0490103	134.841		133.1	143.447	-6.78317	-2.28333	0.509056	134.381
132	112.346	17.9614	-0.227143	-0.0319011	0.155989	0.0060151	130.204	132	112.351	17.9617	-0.227152	-0.0319132	0.155989	130.054		132	112.477	17.9894	-0.225266	-0.0318732	130.241
66.7	81.7805	-11.6	-2.0327	0.304543	0.0348024	0.00283517	68.4871	66.7	81.7838	-11.6005	-2.0327	0.304553	0.0348021	68.4551		66.7	81.816	-11.5987	-2.03214	0.304544	68.1852
54.8	62.1093	-3.44061	-5.0617	-0.493665	-0.107031	0.00372059	53.0063	54.8	62.113	-3.44058	-5.06173	-0.493677	-0.107032	53.117		54.8	62.0248	-3.45816	-5.06217	-0.493777	53.5045

## Sheet: DWT DB4 with level 1 to 7
	DB4-1		DB4-2		DB4-3		DB4-4		DB4-5		DB4-6		DB4-7
Observed	Denoised	Residuals	Denoised	Residuals	Denoised	Residuals	Denoised	Residuals	Denoised	Residuals	Denoised	Residuals	Denoised	Residuals
54.2	52.1303	2.06972	54.8243	-0.624308	55.5655	-1.36552	56.4698	-2.26985	56.4185	-2.21851	56.1167	-1.91668	56.2974	-2.09743
77.7	81.1671	-3.46708	82.4226	-4.72261	83.543	-5.84304	84.0546	-6.35461	83.9087	-6.20868	83.5581	-5.85809	83.7698	-6.06984
190.6	188.085	2.51496	188.018	2.58188	188.904	1.6964	188.977	1.62336	188.64	1.9601	188.203	2.3965	188.423	2.17731
292.6	290.61	1.98954	288.924	3.67615	289.259	3.34096	288.99	3.60986	288.438	4.16174	287.931	4.66921	288.172	4.42837
362	364.447	-2.447	362.668	-0.668073	362.171	-0.170697	361.418	0.581755	360.667	1.33306	360.099	1.90062	360.372	1.62765
428.3	430.079	-1.77865	429.815	-1.51474	427.95	0.349718	426.564	1.73571	425.576	2.72353	424.934	3.36635	425.231	3.06942
488.4	486.151	2.2492	486.675	1.72481	484.412	3.98834	482.686	5.71432	481.526	6.87417	480.816	7.5838	481.127	7.27259
404.7	404.121	0.579094	405.562	-0.861523	404.12	0.580369	402.435	2.26489	401.225	3.47451	400.489	4.21123	400.825	3.87469
324.2	326.27	-2.06972	326.915	-2.71539	326.589	-2.38908	325.105	-0.90502	323.88	0.319971	323.125	1.07528	323.484	0.716028
219.8	216.333	3.46708	213.563	6.23704	214.886	4.91376	213.806	5.99435	212.587	7.2132	211.799	8.00098	212.157	7.64334
108.5	110.947	-2.447	108.934	-0.433938	111.179	-2.679	110.573	-2.073	109.443	-0.942895	108.669	-0.168947	109.055	-0.554899
58.1	59.8786	-1.77865	61.9425	-3.84247	63.9211	-5.82112	63.7066	-5.60661	62.6619	-4.5619	61.8918	-3.79177	62.2954	-4.19543
50.4	48.1508	2.2492	50.8377	-0.437664	52.435	-2.03496	52.7694	-2.3694	51.846	-1.44604	51.0742	-0.674249	51.4781	-1.07811
86	85.4209	0.579094	86.5148	-0.514802	87.3394	-1.33938	88.3894	-2.38939	87.6578	-1.65778	86.9055	-0.905504	87.3133	-1.31332
119.4	121.47	-2.06972	121.586	-2.18596	121.882	-2.48155	123.378	-3.97785	122.815	-3.41468	122.084	-2.68439	122.5	-3.10011
265.8	262.333	3.46708	260.587	5.21271	260.567	5.23341	262.153	3.64667	261.689	4.11051	260.953	4.84681	261.358	4.44171
292.9	295.415	-2.51496	293.639	-0.738755	293.176	-0.276174	294.819	-1.91919	294.518	-1.61818	293.818	-0.917646	294.239	-1.33861
322.2	324.19	-1.98954	323.934	-1.73406	322.798	-0.598201	324.218	-2.01776	324.043	-1.84302	323.363	-1.16335	323.789	-1.58869
344.7	342.185	2.51496	342.699	2.0012	341.231	3.46866	342.471	2.22866	342.456	2.24404	341.797	2.9031	342.215	2.48541
292.7	290.71	1.98954	292.095	0.605272	290.758	1.94156	291.95	0.750311	292.175	0.525113	291.566	1.13402	291.985	0.71529
177.5	180.015	-2.51496	180.678	-3.17842	179.753	-2.25254	180.75	-3.25027	181.235	-3.73483	180.688	-3.18837	181.112	-3.61225
140.9	142.89	-1.98954	140.338	0.562434	140.089	0.811373	140.742	0.158497	141.477	-0.577305	140.98	-0.0798452	141.392	-0.491625
93.2	90.685	2.51496	88.4737	4.72625	88.6341	4.56592	89.026	4.17404	89.9407	3.25925	89.4846	3.71544	89.8834	3.31659
47.6	45.6105	1.98954	47.5237	0.0762512	47.9364	-0.336372	48.2056	-0.605561	49.2527	-1.65269	48.8549	-1.2549	49.26	-1.66
33.5	35.947	-2.447	38.8215	-5.32147	39.6386	-6.13856	39.8213	-6.32128	40.9758	-7.47575	40.6396	-7.13964	41.0522	-7.55218
81.1	82.8786	-1.77865	84.0667	-2.96673	85.166	-4.06602	85.2774	-4.17738	86.4489	-5.34895	86.1485	-5.0485	86.552	-5.45204
169.1	166.851	2.2492	166.795	2.30549	167.701	1.39908	167.612	1.48835	168.771	0.328789	168.499	0.600825	168.885	0.214583
253.2	252.621	0.579094	250.991	2.20936	251.347	1.85297	250.982	2.21787	252.14	1.0602	251.914	1.28615	252.292	0.90802
303.8	305.87	-2.06972	304.076	-0.275724	303.568	0.232362	302.954	0.846424	304.061	-0.260662	303.884	-0.0836091	304.258	-0.457939
362.1	358.633	3.46708	358.159	3.94055	356.214	5.88643	355.269	6.83066	356.245	5.85525	356.094	6.00643	356.449	5.65147
299.8	302.315	-2.51496	303.03	-3.22968	300.842	-1.0416	299.754	0.0456202	300.689	-0.888972	300.612	-0.811604	300.971	-1.17101
223.1	225.09	-1.98954	226.633	-3.53277	225.231	-2.13109	224.078	-0.977986	224.984	-1.88426	224.976	-1.87575	225.325	-2.22473
238.6	236.153	2.447	236.618	1.98177	236.221	2.3791	234.995	3.60548	235.848	2.75187	235.898	2.7016	236.224	2.3765
164.4	162.621	1.77865	159.919	4.48116	161.269	3.13133	160.068	4.33215	160.906	3.49438	161.035	3.36492	161.342	3.0581
80.8	83.1172	-2.31716	81.1107	-0.310684	83.3538	-2.55383	82.2566	-1.45663	83.0626	-2.2626	83.2898	-2.48979	83.5912	-2.79118
54.4	55.19	-0.78999	57.2508	-2.85084	59.2143	-4.81432	58.2211	-3.8211	58.932	-4.53198	59.2463	-4.84632	59.5345	-5.13453
63	60.7325	2.26752	63.4873	-0.487345	65.0851	-2.08507	64.2393	-1.23926	64.8339	-1.83392	65.228	-2.22799	65.4907	-2.49069
71.6	73.8675	-2.26752	75.187	-3.58701	76.0575	-4.45752	75.4691	-3.86908	75.9546	-4.35461	76.448	-4.848	76.6944	-5.0944
163.7	161.432	2.26752	161.432	2.26836	161.66	2.04038	161.211	2.48866	161.572	2.12804	162.121	1.57913	162.335	1.36499
245.1	247.368	-2.26752	245.742	-0.641852	245.81	-0.710178	245.515	-0.415283	245.822	-0.72151	246.433	-1.33297	246.637	-1.53722
433.6	431.332	2.26752	429.036	4.56423	428.495	5.10546	428.293	5.30703	428.511	5.08936	429.15	4.4504	429.327	4.2728
311.2	313.468	-2.26752	312.587	-1.3872	311.449	-0.249062	311.394	-0.19422	311.585	-0.385372	312.267	-1.06733	312.444	-1.24411
373.6	371.332	2.26752	371.351	2.24853	369.883	3.71738	369.965	3.63452	370.093	3.50653	370.789	2.81056	370.945	2.65479
254	256.268	-2.26752	257.937	-3.93725	256.669	-2.6691	257.032	-3.03171	257.142	-3.14207	257.88	-3.88028	258.036	-4.03601
215.6	213.332	2.26752	214.754	0.845742	213.763	1.8369	214.324	1.27588	214.388	1.21236	215.122	0.478209	215.256	0.343584
124.8	127.068	-2.26752	126.67	-1.87043	126.448	-1.64828	127.285	-2.48459	127.351	-2.55082	128.092	-3.29184	128.223	-3.42334
114.5	112.232	2.26752	111.117	3.38286	111.293	3.2072	112.253	2.24655	112.259	2.24114	112.986	1.51379	113.097	1.40291
61.8	64.0675	-2.26752	63.6669	-1.86693	64.1207	-2.32074	65.1732	-3.37317	65.1332	-3.33321	65.8799	-4.07989	65.9922	-4.19219
65.6	63.2645	2.33549	63.5608	2.03923	64.2781	1.32186	65.3017	0.298313	65.1615	0.438488	65.8937	-0.293742	65.9856	-0.385578
75.8	77.8566	-2.05663	80.1932	-4.39319	81.3095	-5.50947	82.2926	-6.4926	82.0699	-6.26994	82.8138	-7.01383	82.904	-7.10401
198.9	196.83	2.06972	198.304	0.596092	199.229	-0.329436	200.061	-1.16099	199.717	-0.817294	200.428	-1.52787	200.495	-1.59455
287.6	291.067	-3.46708	289.278	-1.67788	289.694	-2.09383	290.403	-2.8027	289.982	-2.38178	290.667	-3.06705	290.728	-3.12777
412	409.485	2.51496	406.731	5.26897	406.141	5.8594	406.569	5.43123	406.013	5.98697	406.638	5.36215	406.671	5.32887
433.6	431.61	1.98954	430.387	3.21321	428.452	5.14842	428.586	5.01395	427.925	5.67514	428.505	5.09492	428.529	5.07081
302.3	304.815	-2.51496	304.868	-2.56787	302.67	-0.369619	302.633	-0.333371	301.914	0.38612	302.474	-0.173899	302.497	-0.196631
233.4	235.39	-1.98954	237.081	-3.68067	235.681	-2.28128	235.541	-2.1406	234.774	-1.37385	235.316	-1.91593	235.327	-1.92667
182.1	179.614	2.48593	181.392	0.708364	181.014	1.08637	180.749	1.35068	179.929	2.17137	180.439	1.66098	180.425	1.67454
164.6	162.701	1.89945	162.96	1.63976	164.353	0.246731	164.057	0.54282	163.225	1.37466	163.723	0.876819	163.692	0.907947
111.8	114.23	-2.43047	113.696	-1.89647	115.963	-4.16342	115.611	-3.81129	114.783	-2.98317	115.276	-3.47639	115.234	-3.43436
56	57.4771	-1.47713	56.0184	-0.0183694	57.9379	-1.93788	57.4229	-1.42287	56.5691	-0.569147	57.0354	-1.03535	56.9678	-0.96777
65.6	63.1617	2.4383	62.4067	3.19329	63.9493	1.65069	63.2949	2.30515	62.43	3.17003	62.872	2.72797	62.7743	2.82571
81.4	81.1389	0.261131	83.6169	-2.21686	84.4716	-3.07163	83.7473	-2.34734	82.9224	-1.52236	83.3692	-1.96925	83.2573	-1.8573
143.7	144.257	-0.556514	146.298	-2.59847	146.595	-2.89525	145.851	-2.15052	145.042	-1.34228	145.465	-1.76538	145.328	-1.62838
245.6	248.221	-2.6207	246.488	-0.88793	246.561	-0.961096	245.902	-0.302379	245.111	0.488822	245.497	0.103449	245.334	0.265533
368.4	365.885	2.51496	363.464	4.93629	362.915	5.48467	362.361	6.03911	361.572	6.82829	361.899	6.50056	361.702	6.69835
403.7	401.71	1.98954	401.394	2.30607	400.197	3.50301	399.892	3.80764	399.146	4.55428	399.431	4.26891	399.216	4.48366
309.9	312.347	-2.447	313.11	-3.20952	311.721	-1.82084	311.748	-1.84772	311.076	-1.17559	311.331	-1.43089	311.105	-1.20472
289.9	291.679	-1.77865	293.197	-3.29717	291.92	-2.01989	292.297	-2.3965	291.696	-1.79554	291.909	-2.00939	291.659	-1.75943
247.7	245.451	2.2492	245.924	1.77606	244.923	2.77686	245.708	1.99162	245.167	2.53282	245.319	2.38073	245.035	2.6648
171.9	171.321	0.579094	168.666	3.23369	168.377	3.52301	169.693	2.20698	169.242	2.65777	169.341	2.55894	169.031	2.86896
91.6	93.7377	-2.13769	91.7123	-0.112271	91.9458	-0.345762	93.5567	-1.95669	93.1994	-1.59943	93.2664	-1.66644	92.9436	-1.34363
85.8	82.5438	3.25618	84.4065	1.39349	84.7992	1.00078	86.3695	-0.569534	86.0633	-0.263293	86.0917	-0.291671	85.7492	0.0508211
59.4	61.6492	-2.2492	64.5158	-5.11576	65.3297	-5.92975	66.7939	-7.39386	66.5707	-7.17066	66.5891	-7.18914	66.2463	-6.84626
82.6	83.1791	-0.579094	84.3193	-1.71926	85.3997	-2.79968	86.458	-3.85798	86.2628	-3.66282	86.2502	-3.65021	85.8889	-3.28892
183.1	180.962	2.13769	180.91	2.18953	181.819	1.28136	182.46	0.639731	182.293	0.807262	182.245	0.854618	181.865	1.23497
297.8	301.056	-3.25618	299.579	-1.77913	299.996	-2.19582	300.285	-2.48473	300.182	-2.38211	300.121	-2.32081	299.739	-1.93851
418.8	416.483	2.31716	414.514	4.28641	413.937	4.86348	413.605	5.19456	413.512	5.28779	413.413	5.38741	413.009	5.79055
441.5	440.71	0.78999	440.343	1.15651	438.44	3.0603	437.408	4.09245	437.354	4.14563	437.246	4.25359	436.844	4.65606
369.6	371.935	-2.33549	372.643	-3.04303	370.452	-0.852137	369.017	0.582982	369.031	0.568786	368.921	0.678897	368.524	1.07636
391.8	389.743	2.05663	391.125	0.675038	389.66	2.14034	388.068	3.73201	388.138	3.6615	388.007	3.793	387.6	4.19997
258.1	260.17	-2.06972	260.815	-2.71539	260.489	-2.38908	258.918	-0.817548	259.085	-0.984729	258.955	-0.855334	258.556	-0.455969
201.4	197.933	3.46708	195.163	6.23704	196.486	4.91376	195.083	6.31745	195.31	6.08967	195.15	6.25019	194.734	6.66615
95.2	97.647	-2.447	95.6339	-0.433938	97.879	-2.679	96.6837	-1.48373	97.0314	-1.83137	96.8883	-1.68833	96.4901	-1.29007
57.2	58.9786	-1.77865	61.0425	-3.84247	63.0211	-5.82112	61.918	-4.71798	62.3608	-5.16078	62.2283	-5.02828	61.8416	-4.64164
59.1	56.7828	2.31716	59.467	-0.366982	61.0632	-1.96321	60.1648	-1.06483	60.6819	-1.5819	60.5428	-1.44281	60.1547	-1.05466
109.6	108.81	0.78999	109.895	-0.295481	110.717	-1.11675	110.146	-0.545823	110.755	-1.15489	110.622	-1.02211	110.241	-0.64096
152.3	154.635	-2.33549	154.762	-2.46235	155.062	-2.76212	154.738	-2.43838	155.425	-3.1255	155.298	-2.99782	154.928	-2.62805
338.8	336.743	2.05663	335.054	3.74592	335.056	3.74444	334.833	3.96673	335.538	3.26239	335.382	3.41835	335.005	3.79512
314.3	316.438	-2.13769	314.646	-0.346406	314.178	0.122106	314.098	0.202129	314.848	-0.547622	314.69	-0.389688	314.328	-0.0277966
441.5	438.244	3.25618	437.779	3.72123	436.56	4.93956	436.482	5.01849	437.217	4.28273	437.026	4.47355	436.661	4.83852
329.5	331.817	-2.31716	332.524	-3.02397	331.132	-1.63249	331.24	-1.73983	332.008	-2.50751	331.817	-2.3169	331.474	-1.97395
284.9	285.69	-0.78999	287.185	-2.2853	285.893	-0.992717	286.243	-1.3433	287.01	-2.10965	286.799	-1.89917	286.464	-1.56446
270.9	268.632	2.26752	269.105	1.79512	268.104	2.79621	268.656	2.24365	269.388	1.51205	269.143	1.75732	268.809	2.09053
172.1	174.368	-2.26752	171.827	0.273347	171.582	0.517915	172.403	-0.302717	173.109	-1.00939	172.842	-0.742375	172.524	-0.423579
150.9	148.565	2.33549	146.36	4.53961	146.524	4.37645	147.472	3.4276	148.127	2.7731	147.826	3.07436	147.511	3.38887
78.2	80.2566	-2.05663	82.3316	-4.13156	82.8078	-4.6078	83.8589	-5.65893	84.514	-6.31404	84.2208	-6.02078	83.9403	-5.74031
98.2	96.0623	2.13769	98.7536	-0.553626	99.4986	-1.29864	100.526	-2.32618	101.122	-2.92202	100.803	-2.60262	100.532	-2.33213
107.6	110.856	-3.25618	112.103	-4.50329	113.226	-5.62581	114.213	-6.61307	114.778	-7.17825	114.458	-6.85849	114.216	-6.6164
221.7	219.383	2.31716	219.324	2.37618	220.229	1.47083	221.056	0.644459	221.523	0.177065	221.166	0.5339	220.929	0.771013
315.5	314.71	0.78999	313.071	2.42868	313.424	2.07561	314.105	1.39463	314.483	1.01661	314.104	1.39597	313.886	1.61406
369.7	372.035	-2.33549	370.252	-0.55211	369.748	-0.0482027	370.221	-0.520853	370.511	-0.8112	370.119	-0.418604	369.927	-0.227174
369.8	367.743	2.05663	367.326	2.47375	365.403	4.39746	365.542	4.25802	365.703	4.09695	365.278	4.52201	365.101	4.69907
314	316.07	-2.06972	316.767	-2.76665	314.572	-0.571572	314.535	-0.535218	314.629	-0.629302	314.204	-0.204394	314.059	-0.0590156
382.9	379.433	3.46708	380.758	2.14183	379.271	3.62931	379.087	3.81342	379.101	3.79933	378.656	4.24395	378.52	4.37954
240.1	242.615	-2.51496	243.278	-3.17842	242.959	-2.85911	242.724	-2.62364	242.71	-2.61024	242.279	-2.1795	242.175	-2.07504
158.5	160.49	-1.98954	157.938	0.562434	159.347	-0.846647	159.058	-0.558492	158.998	-0.498206	158.561	-0.0613286	158.468	0.03203
102.1	99.653	2.447	97.4466	4.65344	99.6148	2.48521	99.2144	2.88558	99.1	3.00002	98.6558	3.44422	98.5712	3.5288
77.9	76.1214	1.77865	78.0497	-0.149673	79.9728	-2.07277	79.4595	-1.55951	79.3217	-1.42169	78.8954	-0.995361	78.8366	-0.936639
52.9	55.2172	-2.31716	58.0989	-5.19888	59.7687	-6.86869	59.1766	-6.27659	59.0318	-6.13181	58.6291	-5.72907	58.5949	-5.69494
79.5	80.29	-0.78999	81.4588	-1.95881	82.3061	-2.80609	81.5781	-2.07813	81.4003	-1.90027	81.0003	-1.50027	80.9709	-1.47085
219.7	217.365	2.33549	217.315	2.38507	217.542	2.15816	216.763	2.93715	216.531	3.16897	216.13	3.56985	216.105	3.59514
331.3	333.357	-2.05663	331.812	-0.511924	331.877	-0.576934	331.214	0.085785	330.944	0.355559	330.564	0.736151	330.56	0.739963
412.5	410.43	2.06972	408.411	4.08866	407.873	4.62678	407.324	5.17618	406.977	5.52319	406.595	5.9048	406.596	5.90353
323.6	327.067	-3.46708	326.756	-3.15561	325.636	-2.03634	325.37	-1.7698	324.984	-1.38401	324.636	-1.03587	324.668	-1.06798
472.9	470.385	2.51496	470.808	2.09246	469.335	3.5652	469.32	3.57955	468.854	4.04604	468.509	4.39105	468.545	4.35468
344	342.01	1.98954	343.416	0.584406	342.081	1.91948	342.429	1.57122	341.925	2.07522	341.609	2.39063	341.664	2.33572
199.9	202.415	-2.51496	203.25	-3.35011	202.334	-2.43415	203.161	-3.26101	202.626	-2.72622	202.35	-2.45031	202.43	-2.52981
164.6	166.59	-1.98954	164.425	0.174752	164.199	0.401266	165.546	-0.945574	164.95	-0.349652	164.696	-0.0957479	164.785	-0.184763
97.1	94.653	2.447	92.6379	4.46211	92.8105	4.28952	94.3915	2.70846	93.7464	3.35362	93.5086	3.59138	93.6049	3.49511
86.5	84.7214	1.77865	86.1847	0.315267	86.5742	-0.0741601	88.1429	-1.64287	87.5001	-1.00013	87.2986	-0.798607	87.4195	-0.919546
76.5	78.7492	-2.2492	81.1669	-4.66687	81.9549	-5.45489	83.4063	-6.90626	82.7936	-6.29362	82.6385	-6.13849	82.7913	-6.29127
108.7	109.279	-0.579094	110.597	-1.89695	111.688	-2.98765	112.751	-4.05099	112.164	-3.46363	112.038	-3.33841	112.212	-3.51216
251.5	249.362	2.13769	249.572	1.92822	250.495	1.00493	251.144	0.355886	250.574	0.926013	250.472	1.02836	250.661	0.839365
297.9	301.156	-3.25618	299.648	-1.74847	300.063	-2.16338	300.351	-2.45142	299.83	-1.92959	299.77	-1.8697	299.987	-2.08733
423.2	420.951	2.2492	418.926	4.27378	418.347	4.85313	418.015	5.18534	417.519	5.68074	417.476	5.7244	417.704	5.496
399.3	398.721	0.579094	398.376	0.924397	396.476	2.82413	395.446	3.85428	395.032	4.26779	395.033	4.2671	395.293	4.00665
385.4	387.518	-2.11783	388.223	-2.82271	386.029	-0.628554	384.592	0.808165	384.272	1.1278	384.325	1.07467	384.62	0.780188
325.8	322.482	3.31781	323.81	1.99048	322.324	3.47642	320.722	5.07822	320.472	5.32833	320.56	5.23981	320.872	4.92769
152.1	154.475	-2.37497	155.134	-3.03447	154.814	-2.71361	153.245	-1.14475	153.12	-1.01954	153.277	-1.1769	153.629	-1.52899
141.5	142.641	-1.14054	140.065	1.4354	141.464	0.0357481	140.098	1.40198	140.069	1.43094	140.274	1.226	140.647	0.852527
90	87.6121	2.38794	85.4044	4.59564	87.5728	2.42719	86.34	3.66003	86.4252	3.57483	86.6793	3.32068	87.0755	2.92454
55.5	56.3742	-0.874203	58.3683	-2.86832	60.3195	-4.81952	59.2029	-3.70292	59.4607	-3.96066	59.7923	-4.29225	60.2319	-4.73193
68.9	68.1701	0.729925	70.9557	-2.05568	72.5918	-3.69184	71.7131	-2.81306	72.1323	-3.23231	72.5285	-3.62847	73	-4.10002
116.1	119.135	-3.03529	120.361	-4.26132	121.238	-5.1379	120.694	-4.59411	121.289	-5.189	121.752	-5.6517	122.255	-6.15498
218.8	216.285	2.51496	216.218	2.58188	216.442	2.35838	216.08	2.71953	216.762	2.03772	217.255	1.54497	217.77	1.03035
282.3	280.31	1.98954	278.624	3.67615	278.626	3.67362	278.405	3.8954	279.134	3.16638	279.657	2.64343	280.189	2.11078
212.6	215.047	-2.447	213.268	-0.668073	212.804	-0.204424	212.727	-0.126787	213.497	-0.896839	214.057	-1.45656	214.616	-2.01552
352.2	353.979	-1.77865	353.715	-1.51474	352.576	-0.375564	352.535	-0.335468	353.281	-1.08119	353.853	-1.65327	354.426	-2.22643
347.6	345.351	2.2492	345.875	1.72481	344.412	3.18809	344.484	3.11597	345.181	2.41882	345.752	1.84774	346.33	1.26954
299.5	298.921	0.579094	300.362	-0.861523	299.047	0.452586	299.387	0.112559	300.057	-0.556775	300.643	-1.14288	301.238	-1.7382
174.9	176.97	-2.06972	177.615	-2.71539	176.683	-1.7825	177.269	-2.36851	177.862	-2.96206	178.449	-3.54922	179.056	-4.15638
222.7	219.233	3.46708	216.463	6.23704	216.128	6.57178	216.905	5.79537	217.339	5.36105	217.886	4.81389	218.479	4.22079
113	115.447	-2.447	113.434	-0.433938	113.672	-0.672292	114.658	-1.65803	115.016	-2.01616	115.57	-2.57003	116.182	-3.18239
51.9	53.6786	-1.77865	55.7425	-3.84247	56.2143	-4.31435	57.2633	-5.36333	57.5451	-5.64513	58.0965	-6.1965	58.721	-6.82103
71.6	69.2828	2.31716	71.967	-0.366982	72.7092	-1.10917	73.7353	-2.13533	73.9049	-2.30494	74.4305	-2.83051	75.0515	-3.45153
116	115.21	0.78999	116.295	-0.295481	117.354	-1.35438	118.31	-2.31043	118.389	-2.38884	118.898	-2.89782	119.522	-3.52225
175.3	177.635	-2.33549	177.762	-2.46235	178.741	-3.44085	179.603	-4.3031	179.561	-4.26105	180.048	-4.74775	180.676	-5.3757
295	292.943	2.05663	291.254	3.74592	291.587	3.41277	292.258	2.74156	292.017	2.98282	292.444	2.55603	293.053	1.94737
353.8	355.87	-2.06972	354.076	-0.275724	353.568	0.232362	354.038	-0.238239	353.632	0.168172	354.023	-0.223006	354.632	-0.831838
387.2	383.733	3.46708	383.259	3.94055	381.314	5.88643	381.442	5.75787	380.814	6.38636	381.137	6.06343	381.725	5.47541
330.4	332.903	-2.50272	333.616	-3.21608	331.427	-1.02747	331.394	-0.994287	330.666	-0.266303	330.963	-0.563195	331.558	-1.15776
256.6	258.552	-1.95155	260.091	-3.49057	258.687	-2.08724	258.544	-1.9444	257.773	-1.17259	258.034	-1.43439	258.625	-2.02474
241.5	239.021	2.47934	239.487	2.01287	239.09	2.40971	238.817	2.68322	238.01	3.49004	238.221	3.27907	238.795	2.70494
175.2	173.427	1.77347	170.74	4.46045	172.095	3.1045	171.781	3.41872	171.014	4.18565	171.19	4.01037	171.756	3.44377
81.1	83.5147	-2.41467	81.5143	-0.414309	83.7582	-2.65821	83.3949	-2.29495	82.7064	-1.60643	82.86	-1.75997	83.4298	-2.32979
57.3	58.3498	-1.04983	60.3834	-3.08336	62.331	-5.03096	61.8297	-4.52972	61.213	-3.913	61.3296	-4.02956	61.8924	-4.59243
63.4	61.9766	1.42338	64.8502	-1.45018	66.485	-3.08496	65.8757	-2.47567	65.386	-1.98605	65.468	-2.06801	66.0235	-2.62349
143.8	142.955	0.845236	144.174	-0.37395	144.989	-1.18925	144.246	-0.445612	143.912	-0.111863	143.948	-0.147853	144.486	-0.686125
222.8	224.938	-2.13769	225.134	-2.3344	225.432	-2.63223	224.688	-1.88803	224.509	-1.70858	224.505	-1.7054	225.035	-2.23531
352.3	349.044	3.25618	347.156	5.1444	347.136	5.16406	346.432	5.86832	346.339	5.96086	346.259	6.04122	346.757	5.54333
395.1	397.349	-2.2492	395.107	-0.00650747	394.633	0.467144	394.115	0.984925	394.169	0.931285	394.042	1.0578	394.532	0.567664
390.6	391.179	-0.579094	389.987	0.612718	388.816	1.78406	388.524	2.07613	388.686	1.91415	388.488	2.11219	388.955	1.6452
387.8	385.725	2.07453	385.557	2.24265	384.086	3.7142	384.072	3.72797	384.384	3.41558	384.114	3.68643	384.556	3.24446
269.3	272.752	-3.45217	274.51	-5.20988	273.26	-3.96015	273.65	-4.35028	274.203	-4.90339	273.889	-4.58851	274.325	-5.02519
236.5	233.999	2.50099	235.779	0.720824	234.796	1.70438	235.589	0.910685	236.334	0.1661	235.932	0.56843	236.333	0.16671
161.8	159.895	1.90476	160.175	1.62532	159.917	1.88254	161.249	0.550764	162.23	-0.43004	161.753	0.046862	162.13	-0.330282
93.8	96.2343	-2.43431	95.698	-1.89796	95.9573	-2.15729	97.5809	-3.78089	98.7333	-4.9333	98.2076	-4.40762	98.5691	-4.7691
74.5	75.9927	-1.49268	74.4686	0.0313626	74.8557	-0.355675	76.4232	-1.92321	77.6251	-3.12514	77.0486	-2.54861	77.3823	-2.88231
64.3	62.3069	1.99314	61.6478	2.65223	62.3741	1.92594	63.7952	0.504841	65.0311	-0.73112	64.4276	-0.127563	64.7447	-0.444659
78.9	78.0056	0.894415	80.4212	-1.52117	81.489	-2.589	82.5411	-3.64113	83.7474	-4.84744	83.1337	-4.23369	83.4372	-4.53718
121.8	124.135	-2.33549	126.262	-4.46185	127.271	-5.47058	127.962	-6.16154	129.126	-7.32647	128.509	-6.70931	128.802	-7.00188
329.2	327.143	2.05663	325.219	3.98056	325.549	3.65095	325.795	3.40475	326.849	2.35069	326.194	3.00593	326.448	2.75157
386.8	388.938	-2.13769	386.702	0.0977649	386.189	0.611498	385.888	0.911521	386.818	-0.0180003	386.173	0.626607	386.417	0.383406
455.3	452.044	3.25618	451.677	3.62331	449.736	5.5644	448.685	6.61484	449.399	5.90123	448.753	6.54715	448.969	6.33086
400.5	402.749	-2.2492	403.504	-3.00382	401.312	-0.812329	399.877	0.62308	400.454	0.0457197	399.839	0.660687	400.052	0.44829
326.4	326.979	-0.579094	328.45	-2.0497	327.026	-0.625593	325.454	0.945873	325.898	0.501669	325.296	1.10439	325.49	0.910253
250.3	248.23	2.06972	248.711	1.58942	248.319	1.98082	246.716	3.58427	247.01	3.29044	246.417	3.88344	246.587	3.71266
160.1	163.567	-3.46708	161.074	-0.974126	162.506	-2.40644	161.156	-1.05623	161.344	-1.24405	160.783	-0.68289	160.945	-0.844584
111.3	108.785	2.51496	106.574	4.72625	108.741	2.55921	107.507	3.79275	107.497	3.8029	106.953	4.34691	107.087	4.21261
59.5	57.5105	1.98954	59.4237	0.0762512	61.3431	-1.84315	60.2109	-0.71094	59.9856	-0.485606	59.4989	0.00107505	59.627	-0.126963
49.3	51.747	-2.447	54.6215	-5.32147	56.2926	-6.9926	55.431	-6.13097	54.9863	-5.68628	54.5652	-5.26522	54.6889	-5.38889
96.8	98.5786	-1.77865	99.7667	-2.96673	100.628	-3.82838	100.077	-3.27727	99.3547	-2.55471	98.9839	-2.18394	99.0866	-2.28657
223.6	221.283	2.31716	221.224	2.37618	221.45	2.14956	221.091	2.50919	220.148	3.45238	219.81	3.78974	219.883	3.71739
367.5	366.71	0.78999	365.071	2.42868	365.093	2.40729	364.88	2.61981	363.825	3.67549	363.526	3.97396	363.576	3.9237
419	421.268	-2.26752	419.481	-0.481428	419.015	-0.0149572	418.936	0.0640638	417.808	1.19196	417.555	1.44459	417.588	1.41234
478.1	475.832	2.26752	475.407	2.69308	474.204	3.89587	474.133	3.96717	472.962	5.13784	472.731	5.36873	472.729	5.37052
377	379.335	-2.33549	380.043	-3.04303	378.652	-1.65184	378.759	-1.75932	377.601	-0.600912	377.422	-0.42195	377.405	-0.405406
336.9	334.843	2.05663	336.225	0.675038	334.888	2.01238	335.216	1.68375	334.042	2.85799	333.892	3.00795	333.841	3.05898
213.5	215.57	-2.06972	216.215	-2.71539	215.283	-1.7825	215.869	-2.36851	214.768	-1.26789	214.663	-1.16338	214.591	-1.09099
228.4	224.933	3.46708	222.163	6.23704	221.828	6.57178	222.605	5.79537	221.576	6.82441	221.478	6.92189	221.357	7.04323
125	127.515	-2.51496	125.505	-0.50462	125.744	-0.744043	126.73	-1.7303	125.803	-0.802868	125.769	-0.769251	125.633	-0.632778
67.4	69.3895	-1.98954	71.4618	-4.0618	71.937	-4.53698	72.9876	-5.5876	72.1092	-4.70921	72.141	-4.74097	71.9829	-4.58287
75.9	73.4242	2.47576	76.1018	-0.201839	76.8415	-0.94145	77.8664	-1.96635	77.0058	-1.10576	77.0872	-1.18721	76.8917	-0.991664
114.7	112.832	1.8679	113.874	0.826136	114.916	-0.215559	115.863	-1.16318	115.012	-0.311882	115.161	-0.460656	114.934	-0.234111
163.5	165.833	-2.33291	165.96	-2.46027	166.939	-3.43897	167.801	-4.30132	167.02	-3.51985	167.246	-3.74583	166.995	-3.49476
304.8	305.887	-1.08674	304.327	0.473291	304.711	0.089266	305.407	-0.606897	304.715	0.0848315	304.997	-0.19666	304.705	0.0950906
423.1	420.954	2.14568	418.991	4.10863	418.417	4.68321	418.855	4.24523	418.247	4.8528	418.587	4.51321	418.251	4.84858
368.1	369.855	-1.75474	369.577	-1.47746	367.709	0.391205	367.875	0.224769	367.404	0.69628	367.83	0.269711	367.469	0.6313
361.2	360.625	0.574726	361.231	-0.0306206	359	2.2005	358.945	2.25453	358.566	2.63388	359.048	2.1521	358.654	2.5463
308.7	306.085	2.61483	307.44	1.26008	305.964	2.73594	305.786	2.91435	305.468	3.23153	305.988	2.7122	305.566	3.13358
200.3	202.815	-2.51496	203.478	-3.17842	203.159	-2.85911	202.924	-2.62364	202.695	-2.395	203.261	-2.96114	202.829	-2.52892
107.5	109.49	-1.98954	106.938	0.562434	108.347	-0.846647	108.058	-0.558492	107.871	-0.37137	108.446	-0.946147	107.991	-0.490729
98.3	95.853	2.447	93.6607	4.63929	95.8291	2.47093	95.4288	2.87124	95.2738	3.02621	95.8515	2.44852	95.3714	2.92865
48	46.2214	1.77865	48.1936	-0.193597	50.1171	-2.11707	49.604	-1.60401	49.5132	-1.51318	50.115	-2.11499	49.6278	-1.62782
29.3	31.5605	-2.26048	34.5235	-5.22352	36.1935	-6.89352	35.6015	-6.30151	35.5582	-6.25819	36.1709	-6.87092	35.681	-6.38099
53.8	54.4141	-0.614107	55.7133	-1.91329	56.5601	-2.76008	55.8319	-2.03188	55.7823	-1.98232	56.3691	-2.5691	55.8611	-2.06113
206.6	204.429	2.17053	204.451	2.14857	204.68	1.91951	203.903	2.69745	203.874	2.72555	204.434	2.16574	203.906	2.69396
256.8	259.857	-3.05703	258.205	-1.40501	258.278	-1.47831	257.62	-0.81966	257.679	-0.879052	258.235	-1.43508	257.703	-0.902559
379.8	377.581	2.2194	375.162	4.63821	374.619	5.18118	374.067	5.73296	374.185	5.6149	374.707	5.09343	374.151	5.64856
447.6	447.693	-0.0926638	446.535	1.0646	445.378	2.22233	445.092	2.50773	445.336	2.2637	445.852	1.74791	445.296	2.30351
448.4	449.709	-1.30856	449.616	-1.21558	448.174	0.226394	448.174	0.225655	448.514	-0.113618	448.997	-0.596694	448.433	-0.0332438
355.9	352.678	3.22177	354.193	1.70735	352.847	3.05284	353.19	2.70968	353.614	2.28604	354.052	1.84848	353.484	2.41591
198	200.515	-2.51496	202.492	-4.49212	201.586	-3.58609	202.418	-4.41782	202.97	-4.96967	203.376	-5.37622	202.821	-4.82077
172.2	174.19	-1.98954	174.604	-2.40399	174.4	-2.1999	175.758	-3.55774	176.413	-4.21266	176.758	-4.5582	176.201	-4.00111
111.2	108.685	2.51496	107.954	3.24596	108.137	3.06324	109.723	1.47722	110.437	0.762635	110.719	0.480974	110.151	1.04921
77.1	75.1105	1.98954	73.5167	3.5833	73.8763	3.2237	75.4304	1.66963	76.1991	0.900855	76.4422	0.657786	75.8716	1.22837
66.7	69.147	-2.447	68.5866	-1.88665	69.3518	-2.65181	70.792	-4.09197	71.6243	-4.92432	71.8469	-5.14693	71.287	-4.58703
95.9	97.6786	-1.77865	100.226	-4.32636	101.346	-5.4462	102.424	-6.52383	103.281	-7.38115	103.48	-7.57988	102.924	-7.02353
202.9	200.583	2.31716	202.523	0.376672	203.459	-0.558906	204.114	-1.21398	204.963	-2.0634	205.114	-2.21354	204.546	-1.64553
311.2	310.41	0.78999	308.537	2.66332	308.886	2.3138	309.142	2.05783	309.993	1.20717	310.097	1.1031	309.523	1.67745
369.8	372.068	-2.26752	369.837	-0.0372572	369.326	0.474435	369.027	0.773456	369.878	-0.0784018	369.955	-0.154958	369.384	0.416453
446.5	444.232	2.26752	443.905	2.59516	441.979	4.5207	440.936	5.56351	441.749	4.75095	441.784	4.71558	441.203	5.29668
405.5	407.835	-2.33549	408.594	-3.09356	406.403	-0.903427	404.969	0.531317	405.782	-0.282387	405.793	-0.292891	405.226	0.274395
285.8	283.743	2.05663	285.109	0.691321	283.643	2.15687	282.051	3.74866	282.828	2.97164	282.778	3.02166	282.211	3.58919
207.5	209.638	-2.13769	210.286	-2.78608	209.961	-2.46083	208.39	-0.889823	209.157	-1.65713	209.063	-1.56349	208.514	-1.01392
206	202.744	3.25618	199.982	6.01772	201.309	4.69112	199.907	6.09318	200.611	5.3886	200.431	5.56869	199.878	6.1219
70.8	73.1172	-2.31716	71.1152	-0.315199	73.3585	-2.55847	72.1623	-1.36231	72.8481	-2.04808	72.6248	-1.82484	72.0986	-1.29861
50.9	51.69	-0.78999	53.7648	-2.86485	55.7287	-4.82871	54.6183	-3.71832	55.2453	-4.34526	54.9669	-4.06689	54.4574	-3.55742
69.8	67.5325	2.26752	70.3137	-0.513723	71.9122	-2.11217	71.0149	-1.21488	71.5528	-1.75278	71.1991	-1.3991	70.6984	-0.898359
85.9	88.1675	-2.26752	89.5299	-3.62994	90.4016	-4.50162	89.8554	-3.95543	90.3136	-4.41364	89.8959	-3.99594	89.4165	-3.51651
211.7	209.365	2.33549	209.383	2.31748	209.61	2.08998	209.251	2.44917	209.606	2.094	209.115	2.58463	208.635	3.06483
275.2	277.257	-2.05663	275.581	-0.380654	275.645	-0.444523	275.453	-0.252832	275.763	-0.562566	275.244	-0.0435319	274.778	0.421749
379.4	377.33	2.06972	374.915	4.48495	374.373	5.02651	374.258	5.14236	374.49	4.9096	373.93	5.46986	373.462	5.9385
425.8	429.267	-3.46708	428.191	-2.39064	427.065	-1.26471	427.031	-1.23111	427.248	-1.44788	426.696	-0.89634	426.246	-0.446174
435.3	432.785	2.51496	432.6	2.69952	431.122	4.17754	431.187	4.11264	431.335	3.9653	430.76	4.5397	430.305	4.99539
338.3	336.31	1.98954	337.854	0.445609	336.521	1.77948	336.851	1.44915	336.958	1.34212	336.385	1.91475	335.941	2.35877
176.3	178.747	-2.447	180.721	-4.42144	179.814	-3.51434	180.413	-4.113	180.502	-4.20163	179.953	-3.65314	179.525	-3.22464
153.2	154.979	-1.77865	155.385	-2.18467	155.177	-1.97726	156.016	-2.81612	156.064	-2.86388	155.531	-2.33127	155.102	-1.9024
126.6	124.283	2.31716	123.576	3.02397	123.762	2.8379	124.722	1.87781	124.698	1.90246	124.171	2.42941	123.735	2.86456
88.4	87.61	0.78999	86.1147	2.2853	86.4939	1.90608	87.4975	0.902534	87.4073	0.992727	86.9025	1.49753	86.4739	1.92612
32.8	35.1355	-2.33549	34.6658	-1.8658	35.4307	-2.63065	36.4679	-3.66793	36.3198	-3.5198	35.8519	-3.05193	35.4375	-2.63745
97	94.9434	2.05663	97.4927	-0.492669	98.5545	-1.55455	99.5121	-2.51207	99.2681	-2.26813	98.8226	-1.82263	98.411	-1.41101
150.6	152.67	-2.06972	154.863	-4.26322	155.869	-5.26895	156.745	-6.14456	156.429	-5.82932	156.033	-5.43251	155.632	-5.03198
342.1	338.633	3.46708	336.502	5.59836	336.807	5.29321	337.464	4.63574	337.022	5.07819	336.646	5.45422	336.224	5.87559
367.9	370.415	-2.51496	367.739	0.161278	367.224	0.675972	367.691	0.208612	367.178	0.722044	366.872	1.02754	366.462	1.43829
413.2	415.19	-1.98954	414.152	-0.951993	412.28	0.919916	412.445	0.755073	411.835	1.36503	411.595	1.60546	411.183	2.01676
424.8	422.353	2.447	422.222	2.57831	419.946	4.8542	419.87	4.93019	419.172	5.6279	418.977	5.82251	418.561	6.23888
349.6	347.821	1.77865	349.357	0.242572	347.899	1.70133	347.729	1.87136	346.999	2.6005	346.86	2.73971	346.457	3.14252
143.2	145.517	-2.31716	147.486	-4.28641	147.184	-3.98385	146.957	-3.7566	146.222	-3.02194	146.145	-2.9447	145.762	-2.56212
151.6	152.39	-0.78999	152.757	-1.15651	154.192	-2.59159	153.916	-2.31618	153.169	-1.56894	153.128	-1.52753	152.753	-1.15289
76.6	74.2645	2.33549	73.5407	3.05932	75.7329	0.867069	75.3443	1.25566	74.5787	2.02129	74.5699	2.03014	74.1993	2.40068
47	49.0566	-2.05663	47.6245	-0.624511	49.5545	-2.5545	49.0446	-2.04463	48.2927	-1.29268	48.3397	-1.33973	47.988	-0.988031
51	48.8623	2.13769	48.1188	2.88119	49.6659	1.33408	49.0136	1.98636	48.2641	2.73593	48.3408	2.6592	47.995	3.00496
71.5	74.7562	-3.25618	77.3629	-5.86292	78.2684	-6.76836	77.5689	-6.06893	76.8893	-5.38932	77.0269	-5.52692	76.7143	-5.21429
186.3	183.983	2.31716	185.923	0.376672	186.18	0.119827	185.416	0.884137	184.743	1.55695	184.911	1.38935	184.598	1.70151
316.4	315.61	0.78999	313.737	2.66332	313.755	2.64547	313.069	3.33132	312.423	3.97655	312.646	3.75372	312.343	4.05742
344.3	346.568	-2.26752	344.337	-0.0372572	343.864	0.43593	343.347	0.953482	342.757	1.54348	343.054	1.24567	342.769	1.53085
412.2	409.932	2.26752	409.605	2.59516	408.404	3.79647	408.097	4.10324	407.542	4.65776	407.909	4.29097	407.63	4.56997
314.2	316.535	-2.33549	317.294	-3.09356	315.903	-1.70313	315.929	-1.72915	315.466	-1.26636	315.926	-1.72628	315.674	-1.47387
338.5	336.443	2.05663	337.809	0.691321	336.471	2.02891	336.818	1.68187	336.427	2.07296	336.951	1.54874	336.708	1.79195
220.3	222.438	-2.13769	223.086	-2.78608	222.154	-1.85425	222.973	-2.67333	222.697	-2.39655	223.314	-3.01392	223.096	-2.79604
197.8	194.544	3.25618	191.782	6.01772	191.451	6.34914	192.746	5.05376	192.546	5.25438	193.226	4.57444	193.008	4.79167
94.2	96.4492	-2.2492	94.4399	-0.239942	94.6753	-0.475309	96.2872	-2.08716	96.2042	-2.0042	96.9698	-2.76982	96.7824	-2.58244
48.7	49.2791	-0.579094	51.3313	-2.63133	51.7847	-3.08472	53.3848	-4.6848	53.3744	-4.67437	54.1917	-5.4917	54.0225	-5.32249
59.6	57.4623	2.13769	60.222	-0.622016	60.9677	-1.36774	62.3984	-2.79837	62.4347	-2.83471	63.2792	-3.67923	63.1181	-3.51811
77.3	80.5562	-3.25618	81.9146	-4.61459	83.0383	-5.73828	84.1178	-6.8178	84.2093	-6.90928	85.0797	-7.77966	84.9375	-7.63747
223	220.683	2.31716	220.68	2.32027	221.586	1.41434	222.226	0.7738	222.325	0.674949	223.186	-0.185532	223.038	-0.0375488
264	263.21	0.78999	261.463	2.53725	261.815	2.18532	262.072	1.92818	262.208	1.7917	263.075	0.924756	262.934	1.06556
311.3	313.572	-2.2715	311.459	-0.159005	310.951	0.348883	310.654	0.646039	310.823	0.476642	311.688	-0.387909	311.558	-0.257844
318.6	316.345	2.25518	315.291	3.30921	313.359	5.24123	312.313	6.28722	312.474	6.12578	313.304	5.29637	313.169	5.43146
258.2	260.524	-2.32391	260.725	-2.52542	258.528	-0.327686	257.089	1.11078	257.304	0.895763	258.129	0.0708908	258.012	0.188362
264.4	262.273	2.12685	263.746	0.654421	262.272	2.12794	260.676	3.72365	260.927	3.47269	261.724	2.67598	261.608	2.792
153.6	155.748	-2.14819	157.345	-3.7447	157.031	-3.4308	155.465	-1.86535	155.797	-2.1967	156.586	-2.98649	156.491	-2.89089
146.1	143.081	3.01933	142.533	3.56722	143.914	2.18639	142.538	3.56185	142.92	3.18022	143.672	2.42815	143.576	2.52382
88.7	90.7488	-2.04879	89.7033	-1.00328	91.9214	-3.22145	90.713	-2.01298	91.1618	-2.46175	91.8795	-3.1795	91.7953	-3.0953
58.2	59.0765	-0.87648	58.6088	-0.408793	60.557	-2.357	59.4389	-1.23892	59.9478	-1.7478	60.6186	-2.41856	60.5462	-2.34624
76.1	73.8325	2.26752	74.049	2.051	75.62	0.479954	74.7093	1.39068	75.2573	0.842695	75.8561	0.243883	75.7824	0.31759
52.2	54.4675	-2.26752	56.6527	-4.4527	57.5323	-5.33231	56.99	-4.79001	57.6137	-5.41369	58.1548	-5.9548	58.0967	-5.89668
162	159.665	2.33549	161.042	0.957613	161.284	0.716172	160.931	1.06852	161.561	0.438946	162.022	-0.0220186	161.957	0.0434983
181.1	183.157	-2.05663	181.463	-0.362957	181.527	-0.427335	181.336	-0.235894	181.981	-0.881332	182.397	-1.29654	182.34	-1.24027
316.1	313.962	2.13769	311.681	4.41912	311.142	4.95822	311.027	5.07286	311.643	4.45741	311.992	4.10762	311.93	4.16961
278.1	281.356	-3.25618	281.222	-3.1217	280.106	-2.0065	280.078	-1.97816	280.693	-2.59317	281.019	-2.91868	280.976	-2.87634
292.5	290.22	2.27962	290.78	1.72026	289.316	3.18369	289.388	3.11164	289.947	2.55317	290.21	2.28975	290.162	2.33766
213	212.327	0.673481	213.751	-0.751215	212.435	0.564675	212.774	0.225522	213.305	-0.305365	213.525	-0.525327	213.488	-0.488207
138.4	140.626	-2.22622	141.279	-2.87855	140.348	-1.94829	140.936	-2.53559	141.419	-3.01908	141.601	-3.20071	141.574	-3.17419
135.6	132.881	2.71931	130.143	5.45689	129.821	5.77888	130.604	4.99622	130.98	4.6199	131.098	4.50246	131.06	4.53975
61.6	63.8368	-2.23684	61.815	-0.215006	62.0499	-0.449908	63.034	-1.43395	63.3562	-1.75622	63.4354	-1.83535	63.415	-1.81502
57.9	56.8791	1.02089	58.8226	-0.922617	59.2471	-1.34713	60.2729	-2.37289	60.5104	-2.61039	60.5211	-2.62113	60.5049	-2.60488
54.8	54.5844	0.215625	57.3621	-2.56208	58.1411	-3.34109	59.1853	-4.38532	59.3352	-4.53521	59.2756	-4.47562	59.2664	-4.46641
87.3	88.9062	-1.60625	90.0843	-2.78435	91.1797	-3.87971	92.1536	-4.85364	92.198	-4.898	92.0503	-4.75025	92.0423	-4.7423
158	155.665	2.33549	155.605	2.39524	156.51	1.49018	157.336	0.663949	157.232	0.767675	156.982	1.01819	156.963	1.03674
218.1	220.157	-2.05663	218.632	-0.531658	219.029	-0.929484	219.732	-1.63242	219.494	-1.39377	219.165	-1.06491	219.152	-1.05168
278.3	276.162	2.13769	274.2	4.09977	273.626	4.67401	274.064	4.23586	273.643	4.65711	273.205	5.09536	273.179	5.12107
291.5	294.756	-3.25618	294.551	-3.0513	292.711	-1.21113	292.892	-1.39154	292.321	-0.82077	291.801	-0.301228	291.786	-0.28636
311.6	309.283	2.31677	309.806	1.79374	307.543	4.05726	307.473	4.12718	306.762	4.83793	306.148	5.45228	306.123	5.47727
277	276.211	0.788767	277.648	-0.647637	276.204	0.796089	276.041	0.958738	275.292	1.70793	274.628	2.37248	274.613	2.38704
163.9	166.222	-2.32194	166.873	-2.97292	166.549	-2.6487	166.311	-2.41081	165.551	-1.65104	164.847	-0.946709	164.844	-0.943567
138.3	136.198	2.10207	133.456	4.84386	134.791	3.50948	134.466	3.83428	133.702	4.59768	132.947	5.35311	132.936	5.36357
45.6	47.7677	-2.16768	45.7647	-0.164721	48.0076	-2.4076	47.6438	-2.04384	46.9427	-1.34266	46.1761	-0.576087	46.1865	-0.586519
48.5	45.464	3.03601	47.4778	1.02222	49.4176	-0.917603	48.9126	-0.412555	48.2543	0.245746	47.46	1.03997	47.4787	1.02128
39.3	41.5549	-2.25487	44.4267	-5.1267	46.0608	-6.7608	45.4512	-6.15118	44.8842	-5.58425	44.0789	-4.77893	44.1089	-4.80894
77.7	77.8126	-0.112587	79.0844	-1.38442	79.9204	-2.22045	79.187	-1.48697	78.7339	-1.03387	77.9186	-0.218588	77.9536	-0.253583
136.9	135.467	1.43251	135.579	1.3212	135.843	1.05698	135.082	1.81767	134.73	2.17039	133.905	2.9948	133.946	2.95366
216.6	218.431	-1.83073	216.673	-0.0725967	216.704	-0.104129	216.025	0.575012	215.756	0.844247	214.921	1.67908	214.967	1.63269
279.3	277.603	1.69693	275.272	4.02811	274.763	4.5366	274.229	5.07146	274.054	5.24618	273.216	6.08426	273.27	6.03003
305.2	306.814	-1.61353	305.603	-0.402798	304.424	0.775987	304.128	1.07171	304.049	1.15126	303.213	1.98651	303.279	1.921
296.4	295.599	0.801071	295.512	0.887747	294.073	2.32724	294.075	2.32529	294.128	2.2717	293.31	3.09046	293.388	3.01175
227.1	225.759	1.34122	227.362	-0.262442	226.052	1.04792	226.412	0.687529	226.643	0.457237	225.857	1.2434	225.952	1.14836
166.1	167.268	-1.16797	169.143	-3.04293	168.197	-2.09668	169.009	-2.90868	169.423	-3.32331	168.675	-2.57504	168.786	-2.68645
112.8	113.728	-0.927546	114.115	-1.31516	113.901	-1.10051	115.253	-2.45317	115.869	-3.06927	115.167	-2.36655	115.294	-2.49436
87	84.9303	2.06972	84.2334	2.76665	84.4233	2.57668	86.0129	0.987103	86.7408	0.259181	86.0585	0.941528	86.191	0.809025
59.3	62.7671	-3.46708	61.4418	-2.14183	61.888	-2.58799	63.4845	-4.18453	64.2821	-4.98208	63.6324	-4.33241	63.7867	-4.48672
66.1	63.653	2.447	62.9923	3.10774	63.6819	2.41809	65.085	1.01497	65.8764	0.223586	65.2277	0.872297	65.3819	0.718125
76.2	74.4214	1.77865	76.9818	-0.781755	78.048	-1.84801	79.0994	-2.89935	79.8657	-3.66571	79.2364	-3.03642	79.4085	-3.20847
119.7	122.017	-2.31716	124.221	-4.52055	125.23	-5.53017	125.922	-6.22156	126.646	-6.94601	126.037	-6.33655	126.225	-6.52526
210	210.79	-0.78999	208.829	1.17122	209.201	0.799143	209.468	0.53211	210.096	-0.0961006	209.481	0.519468	209.665	0.334931
312.1	309.832	2.26752	306.965	5.13482	306.375	5.72471	306.038	6.06209	306.519	5.58148	305.893	6.20658	306.075	6.02462
306.6	308.868	-2.26752	307.841	-1.24108	305.974	0.626459	304.959	1.64082	305.286	1.31416	304.675	1.92527	304.874	1.7259
338.6	336.265	2.33549	336.138	2.46235	333.865	4.73514	332.389	6.21107	332.55	6.04999	331.94	6.66049	332.139	6.4612
196.1	198.157	-2.05663	199.846	-3.74592	198.452	-2.35163	196.893	-0.792783	196.964	-0.863772	196.4	-0.299612	196.624	-0.52418
168.7	166.63	2.06972	168.424	0.275724	168.061	0.639422	166.467	2.23306	166.4	2.30035	165.859	2.84149	166.088	2.61212
93.2	96.6671	-3.46708	97.1405	-3.94055	98.6305	-5.43047	97.3024	-4.10239	97.149	-3.94904	96.6675	-3.46751	96.9221	-3.72211
88	85.553	2.447	84.841	3.15899	87.0499	0.950102	85.8282	2.17183	85.4906	2.50937	85.0296	2.97044	85.2826	2.71743
58.4	56.6214	1.77865	55.0865	3.31345	56.981	1.419	55.825	2.57497	55.2791	3.12088	54.8515	3.5485	55.1145	3.28547
54.7	56.9492	-2.2492	56.4761	-1.77606	58.1246	-3.42463	57.237	-2.53703	56.4998	-1.79976	56.1275	-1.4275	56.4125	-1.7125
82.7	83.2791	-0.579094	85.9337	-3.23369	86.8385	-4.1385	86.2898	-3.58978	85.3241	-2.62414	84.9988	-2.29884	85.2975	-2.59752
199.2	197.13	2.06972	199.158	0.0415894	199.452	-0.252089	199.11	0.0898805	197.973	1.22688	197.675	1.52533	197.976	1.22415
244.3	247.767	-3.46708	245.913	-1.61281	246.003	-1.70269	245.82	-1.52025	244.626	-0.325596	244.363	-0.0627111	244.676	-0.376074
319	316.485	2.51496	313.608	5.39215	313.026	5.97381	312.903	6.09659	311.648	7.35224	311.39	7.60986	311.696	7.30443
299.5	297.51	1.98954	296.314	3.18605	295.029	4.47055	294.954	4.54616	293.741	5.75908	293.508	5.99156	293.824	5.67625
233.3	235.815	-2.51496	235.898	-2.59816	234.374	-1.0737	234.477	-1.17673	233.343	-0.0428452	233.149	0.150895	233.483	-0.182813
168.7	170.69	-1.98954	172.427	-3.72668	170.973	-2.273	171.333	-2.63259	170.275	-1.57504	170.11	-1.40955	170.453	-1.75259
133.1	130.653	2.447	132.527	0.572954	131.292	1.80802	131.851	1.24874	130.912	2.18773	130.755	2.34482	131.095	2.00464
132	130.221	1.77865	130.64	1.35993	130.046	1.9544	130.855	1.14494	130.108	1.89191	129.968	2.03216	130.313	1.6874
66.7	68.9492	-2.2492	68.4863	-1.78628	68.4205	-1.72051	69.4132	-2.71321	68.8443	-2.14432	68.7322	-2.03224	69.0892	-2.3892
54.8	55.3791	-0.579094	53.7369	1.06305	53.9178	0.882223	54.9283	-0.128266	54.4803	0.319721	54.3779	0.422057	54.7334	0.0665777

## Sheet: Estimated by SVM models
SVM		DWT-SVM		VMD-SVM		GWO-SVM		DWT-GWO-SVM		VMD-GWO-SVM
c=0.1,g=0.1		c=0.1,g=0.1		c=0.1,g=0.1		est Cross Validation Accuracy = 3.14143%，Best bestc = 55.4135，Best bestg = 0.724835		Best Cross Validation Accuracy = 3.14203%，Best bestc = 68.9681，Best bestg = 1.24309		Best Cross Validation Accuracy = 2.69703%，Best bestc = 84.4032，Best bestg = 0.767671
Best input dimension=3		Best input dimension=3		Best input dimension=3		Best input dimension=4		Best input dimension=4		Best input dimension=3
MAPE=28.42		MAPE=27.94%		MAPE=27.46%		MAPE=24.14%		MAPE=23.69%		MAPE=23.21%
Train_output	Test_output	Train_output	Test_output	Train_output	Test_output	Train_output	Test_output	Train_output	Test_output	Train_output	Test_output
283.78	90.9977	289.18	88.7494	283.746	91.4331	384.851	92.0167	379.674	66.5292	292.28	75.7031
387.322	62.6585	386.145	66.4885	388.898	64.9924	434.83	49.1227	432.592	51.7541	392.756	41.3844
384.934	154.967	392.221	159.08	385.257	153.444	394.351	149.539	404.103	127.82	403.487	139.695
381.022	259.359	387.499	263.812	381.102	261.342	381.734	319.15	381.357	319.401	394.461	310.134
381.819	404.848	381.46	412.052	381.746	405.151	301.18	313.361	348.997	321.882	391.699	381.306
310.582	423.274	309.333	425.624	310.253	424.547	196.874	460.065	193.64	456.951	303.057	451.465
234.522	342.71	236.493	349.697	235.143	342.707	172.212	351.88	137.111	326.913	200.911	344.974
161.518	343.366	159.775	342.709	160.417	343.07	81.8487	316.805	82.5802	284.185	199.999	353.468
67.1306	273.425	65.6475	271.795	67.4907	272.793	68.6728	236.194	70.8927	224.024	81.2205	262.852
38.5393	132.175	39.0926	129.204	36.5679	133.184	73.8241	136.947	84.0242	132.15	55.1861	134.343
93.124	92.6926	91.9736	95.1494	93.7732	87.1434	175.305	99.9107	153.332	126.11	76.6477	85.6869
166.862	86.484	170.234	80.3486	167.354	89.3329	261.69	61.1731	266.288	62.8762	172.462	62.6168
207.884	60.9024	216.278	63.6169	209.898	60.1451	307.075	53.0166	309.218	56.1046	245.52	47.1683
341.506	118.927	345.254	122.616	341.305	120.291	394.018	100.737	361.014	95.8813	343.888	106.558
367.915	161.827	369.164	168.596	370.03	163.302	336.48	184.283	319.445	178.005	372.043	165.433
295.069	281.292	302.845	287.187	294.695	281.18	276.501	256.7	267.971	256.136	277.128	288.534
306.385	411.71	305.95	413.328	306.015	413.125	222.736	393.186	202.72	428.439	287.762	404.071													52	0.0098
246.917	376.783	244.455	382.458	246.24	377.434	157.926	474.162	163.182	460.408	222.427	399.671
127.109	352.452	126.999	355.619	127.796	352.355	84.0755	364.235	77.9937	359.086	153.093	355.384
84.8312	271.92	86.4831	272.656	81.9486	272.086	59.1517	257.741	68.312	257.4	80.7605	249.291													64	0.0068
80.9063	243.084	75.7114	246.32	81.9749	242.111	50.3796	273.413	49.9621	303.715	67.0912	243.519
64.9699	181.353	62.8631	180.165	65.6057	182.277	73.7068	195.677	76.3357	230.23	47.3671	190.176
91.8597	128.956	99.5377	128.157	93.1675	126.011	171.838	120.007	157.409	114.336	72.5179	114.037
172.373	66.002	181.626	62.7908	172.525	68.266	285.019	71.1137	275.385	78.3813	166.563	62.191
278.352	40.0452	279.269	40.5246	279.364	38.5095	326.825	43.3511	299.254	64.9857	304.881	47.9472
341.274	112.918	342.162	113.114	342.735	113.463	382.349	91.457	365.789	94.088	356.949	99.0052
337.902	165.422	344.168	173.131	338.601	166.891	322.807	187.739	313.673	180.794	343.383	175.684
343.727	313.493	345.216	320.33	343.375	312.736	241.756	268.398	234.752	279.406	349.223	302.066
267.179	364.392	268.301	361.384	267.53	366.831	176.641	394.867	180.664	353.451	244.348	369.529
161.428	306.895	164.415	313.916	160.361	306.9	141.429	401.546	139.802	400.401	174.862	304.272
176.118	297.001	175.598	297.784	174.967	296.826	90.6683	242.252	86.4512	234.805	149.099	277.852
138.634	212.26	132.241	213.331	139.441	212.56	73.027	184.152	56.4058	169.018	105.568	189.787
47.7271	200.468	47.0581	202.352	48.6948	198.63	55.652	171.845	74.9491	174.688	62.5694	170.199
59.4101	118.092	61.2575	115.056	58.3218	120.039	107.565	112.671	96.6042	113.41	47.9381	117.428
125.447	93.731	125.287	92.1471	126.251	90.4283	186.76	87.7976	184.183	90.2603	117.89	84.6917
154.576	91.0348	160.675	90.1422	156.166	93.3345	246.628	60.8717	252.859	68.4641	162.493	71.8723
246.003	71.082	251.285	74.0706	246.331	70.9206	367.176	65.6571	366.807	64.4946	260.676	57.0052
339.728	131.138	343.294	131.103	341.264	131.74	334.069	125.449	336.287	114.33	360.673	127.025
438.653	131.544	447.02	136.197	437.928	134.322	396.608	166.935	394.061	179.609	343.598	130.127
325.23	232.27	324.439	238.408	325.569	231.194	276.986	212.346	233.528	212.403	352.459	224.856
260.618	283.23	264.255	284.391	260.807	286.322	192.644	372.903	219.836	394.444	255.905	329.057
223.547	340.481	222.755	346.782	223.682	339.58	147.781	342.613	136.443	313.77	218.418	367.311
144.932	313.448	145.304	314.071	144.226	314.891	91.5154	277.153	89.4173	289.77	145.952	316.307
83.5639	233.161	81.4506	235.574	83.7879	232.598	72.5748	213.396	65.9943	169.818	82.3366	200.64
82.4725	175.175	81.4607	170.939	81.4682	175.41	60.5577	138.372	61.6163	117.633	74.8785	156.548
85.6253	86.3497	86.0672	86.5249	87.5091	86.5446	102.029	94.6704	100.566	107.599	67.4932	87.9437
101.595	103.163	103.66	101.216	101.914	100.869	167.225	80.2254	161.807	79.4925	88.037	86.798
152.223	75.7058	156.696	74.7024	153.687	78.6711	269.649	57.9061	276.558	48.3957	161.14	53.2468	Table 4. The parameter sets for each proposed model found during training that was then used for testing with different input dimensions.
282.807	81.1834	289.253	83.951	282.454	80.0677	399.593	73.5722	406.811	74.0528	282.699	63.791
385.533	132.929	390.211	134.976	387.459	134.96	412.105	124.077	417.392	120.266	391.92	128.896		Parameters	SVM	DWT-SVM	EEMD-SVM	GWO-SVM	DWT-GWO-SVM	EEMD-GWO-SVM	VMD-GWO-SVM
415.235	167.997	421.187	175.548	414.713	168.609	398.971	196.679	360.086	193.489	408.669	176.074		c	0.1	0.1	0.1	55.8789	100	100	4.557
393.243	247.58	392.571	249.895	392.921	248.484	256.362	275.986	258.125	280.657	398.266	283.311		g	0.1	0.1	0.1	1.8911	1.2844	5.4948	8.2213
243.021	294.902	244.834	298.301	243.17	296.192	201.777	327.814	202.345	300.875	210.728	314.919		MAPE	0.3529	0.3499	0.3538	0.3242	0.318	0.3059	0.3123
165.598	312.452	168.734	314.809	164.129	313.112	139.559	345.95	139.912	306.718	206.849	310.238		c	0.1	0.1	0.1	100	16.0417	14.7823	86.0928
124.117	292.712	121.185	295.995	123.952	293.008	88.8063	266.633	91.4786	290.834	110.048	276.898		g	0.1	0.1	0.1	0.6406	1.5487	0.2564	0.7648
124.683	276.202	121.486	278.528	122.919	275.864	78.9985	230.292	60.5267	217.608	96.1198	250.012		MAPE	0.2842	0.2794	0.2865	0.2473	0.2522	0.2647	0.2321
96.9597	238.583	98.9969	236.452	98.5839	238.013	50.7345	185.615	45.0355	161.103	76.0026	206.04		c	3	3	3	55.4135	68.9681	94.2325	72.5743
56.8338	116.48	57.857	115.959	57.478	117.497	91.1926	138.978	83.1451	162.309	44.2814	135.685		g	0.1	0.1	0.1	0.7248	1.2431	0.7314	0.6521
104.383	84.5461	103.51	82.8332	104.452	81.5141	180.92	79.8382	166.896	80.829	89.6403	80.3446		MAPE	0.3165	0.3173	0.3132	0.2414	0.2369	0.2623	0.2335
162.843	47.9309	165.815	45.938	164.106	50.7573	250.596	45.5484	260.647	63.6318	175.986	31.4946		c	0.1	0.1	0.1	11.9326	89.3303	22.1642	11.617
221.557	75.3021	229.157	76.4658	222.499	73.4189	345.447	63.0464	347.642	67.0688	249.676	54.6121		g	0.1	0.1	0.1	0.9692	0.01162	0.01	1.2953
328.753	133.369	336.358	138.562	329.663	135.727	388.372	111.441	404.92	119.603	346.847	123.169		MAPE	0.3325	0.3266	0.3415	0.3158	0.3189	0.3559	0.3206
413.35	167.722	416.775	175.837	413.305	168.195	403.17	185.427	354.558	174.51	407.666	164.777		c	3	3	3	43.7784	5.0003	31.7629	52.0301
393.938	237.217	393.731	238.536	393.83	238.744	276.282	266.532	311.051	254.184	412.78	273.234		g	0.1	0.1	0.1	0.42639	1.7186	2.5942	0.3707
256.398	298.891	259.392	304.538	256.643	299.867	232.756	301.396	268.25	293.87	241.528	325.412		MAPE	0.3539	0.3474	0.3643	0.3046	0.3407	0.34	0.3102
207.844	330.745	212.878	332.715	206.602	331.707	167.717	357.987	177.916	307.804	220.958	330.825
195.29	308.665	193.158	310.871	195.176	308.778	114.951	307.122	117.421	329.754	168.882	301.485
120.953	263.564	117.892	265.739	120.176	263.55	65.9687	216.406	71.5159	201.965	113.648	232.233
54.0242	178.985	53.3081	176.354	54.793	178.488	68.482	156.162	74.8361	152.128	66.6147	162.804
80.0413	110.459	78.2556	110.448	78.1701	110.518	93.286	104.995	90.8133	109.835	67.7923	101.243
110.106	76.5982	112.927	76.1589	112.209	75.7834	160.264	66.6539	168.67	69.4803	103.861	68.4363
139.663	82.4321	146.743	79.8248	139.742	82.9218	297.243	65.1511	286.875	61.9881	139.719	70.5852
271.443	93.9548	272.867	98.2775	271.866	94.9643	382.466	81.5805	400.301	78.9279	288.993	81.6524
386.957	122.834	393.712	125.212	388.235	123.768	410.556	130.505	417.955	129.503	391.165	116.418
431.189	154.718	437.028	154.258	430.856	156.206	392.55	186.476	349.182	188.47	403.549	164.591
392.607	194.303	392.781	203.654	392.516	195.478	309.427	233.625	335.559	242.992	394.52	220.364
287.547	290.587	290.511	297.709	287.745	291.109	235.177	316.075	237.43	323.814	280.707	316.509
281.118	376.6	282.773	376.841	281.126	377.184	178.405	376.769	205.689	366.139	282.746	383.927
211.986	322.04	211.721	324.346	212.231	322.535	156.242	360.347	120.407	371.337	211.903	322.131
135.877	285.746	134.935	288.822	133.494	285.234	80.1852	264.94	81.7407	222.249	143.471	260.115
57.4147	162.413	54.8168	159.878	58.8912	163.207	55.5003	177.406	77.6945	173.907	74.0712	188.977
44.5366	104.202	46.2077	103.757	42.5827	102.847	86.6628	94.5022	85.9896	87.8446	49.8893	91.5743
110.427	72.3328	109.543	71.7206	111.17	73.3115	212.5	62.4824	189.904	64.9588	98.6364	58.0443
191.621	83.5499	194.702	83.1399	191.95	82.9086	295.852	73.5134	314.018	65.5533	208.533	71.7009
238.366	107.733	246.552	105.375	240.413	109.571	343.359	92.811	339.172	90.0801	284.188	99.7368
393.802	111.755	401.109	119.531	394.132	113.138	418.481	126.231	415.469	130.65	383.735	100.628
375.585	162.924	375.318	169.603	377.474	163.768	352.46	183.599	354.545	176.772	416.648	169.525
352.493	293.192	356.984	295.251	352.552	293.201	261.964	286.363	262.957	291.849	354.218	304.758
304.717	334.896	305.007	339.374	304.878	337.067	247.886	367.35	259.234	316.697	278.907	343.516
202.478	328.161	205.956	331.594	201.438	327.942	159.504	378.404	172.21	384.995	240.028	341.312
208.316	292.262	207.573	288.147	207.908	292.34	127.9	238.156	125.733	240.03	181.518	275.266
127.906	180.688	126.681	183.421	127.955	181.011	85.9993	166.839	90.1864	174.005	129.8	167.516
96.9088	113.112	95.4963	114.544	95.8502	111.892	53.5512	109.798	60.587	109.7	86.2011	105.053
70.3954	92.7845	68.7353	88.5399	71.9458	92.7178	100.234	74.3722	88.0264	76.0501	51.6606	77.8169
105.324	125.108	107.059	122.652	104.499	124.088	188.57	100.499	185.341	86.932	92.0313	109.444
169.967	83.8515	174.598	86.4882	171.587	86.7543	298.636	88.1957	292.047	72.9523	195.764	63.8873
282.941		288.045		282.42		391.345		394.728		290.456
391.305		391.375		392.471		404.803		390.518		393.798
374.305		381.293		374.188		329.426		327.491		391.48
325.084		326.663		324.927		254.496		255.876		315.35
251.336		253.122		251.455		263.108		265.28		241.873
294.24		297.306		293.42		197.796		183.23		275.003
212.525		211.002		213.354		103.144		76.9503		214.718
106.618		107.29		104.208		72.0669		53.3247		98.6293
63.2894		58.8033		63.436		61.6682		70.9754		67.1706
79.3933		77.4631		78.5688		83.772		84.6695		66.2763
97.0399		103.319		98.8316		155.567		157.26		84.9942
143.7		150.166		144.122		320.282		310.628		143.119
315.976		318.642		315.548		411.518		431.079		306.285
424.238		429.102		425.652		454.698		431.541		411.469
410.592		415.244		410.515		309.358		366.069		419.996
285.979		287.976		285.885		366.9		364.752		263.824
332.989		336.933		333.19		214.608		225.105		319.087
315.888		312.224		314.9		176.012		148.339		266.326
162.516		162.447		162.968		120.049		117.427		171.172
101.701		104.05		98.4187		63.5988		62.9147		89.4283
73.8036		67.9343		75.1147		72.294		64.358		61.702
84.0869		82.7098		82.5971		115.151		111.663		71.4731
122.095		128.828		123.961		197.668		213.14		122.904
164.702		170.513		164.996		355.404		344.684		180.031
333.267		335.797		332.83		400.228		374.407		331.658
378.919		382.894		380.737		385.196		379.796		382.029
390.742		396.935		390.129		373.668		364.802		401.307
365.849		365.256		365.505		321.227		334.553		364.122
289.302		293.22		289.388		175.314		177.287		294.061
253.275		252.647		252.557		164.444		165.389		249.785
121.844		119.87		122.878		88.0624		87.8386		162.644
83.7736		85.5262		79.0125		61.2584		71.2238		80.8241
93.1911		87.8534		95.0356		66.1168		64.1812		76.5747
71.404		72.562		71.6108		117.1		108.769		55.4151
123.614		128.578		124.629		231.389		223.289		116.099
199.822		207.358		200.532		312.627		331.14		226.037
306.342		309.315		306.401		372.568		315.628		326.937
351.537		348.801		352.898		329.201		331.325		352.668
204.448		205.899		206.93		324.573		357.062		168.919
293.513		304.069		291.944		276.5		276.134		326.078
367.551		365.441		367.704		234.974		199.727		391.945
240.634		240.36		239.846		166.388		172.042		224.024
126.841		126.356		127.77		134.905		138.106		158.587
154.53		155.343		150.558		74.9373		76.4037		137.668
109.945		105.755		113.549		48.6534		48.6412		73.1068
33.5291		33.4502		31.9992		93.3585		98.8442		55.5128
109.603		109.111		109.455		230.436		204.477		94.0946
202.845		205.293		203.594		292.524		308.271		231.825
254.336		262.765		255.674		356.101		333.207		290.974
356.227		360.202		356.847		381.225		400.312		365.924
389.184		392.226		389.624		353.285		323.848		407.201
348.392		350.409		347.986		276.205		281.2		348.568
275.663		277.427		275.722		218.501		238.392		260.2
190.591		194.291		189.669		161.842		164.869		209.57
174.517		173.803		173.816		104.038		98.4368		152.556
134.21		129.185		133.905		69.6249		66.6453		110.25
47.8789		46.715		49.1285		56.8162		76.4589		63.8219
56.588		58.4497		55.0279		103.981		94.908		48.3251
125.208		125.552		126.31		245.741		225.674		119.003
228.689		232.759		228.4		348.594		371.78		247.522
319.322		326.36		320.947		380.006		381.997		348.773
395.94		399.805		396.626		396.957		368.373		403.213
399.764		402.999		399.786		346.562		366.548		419.714
325.551		330.264		325.173		281.622		269.867		322.629
301.502		301.172		301.478		198.034		211.24		303.539
214.062		215.931		213.483		184.733		182.566		215.379
162.031		163.028		161.437		116.822		111.594		172.128
115.571		110.154		115.241		63.7443		64.7145		103.151
57.7898		58.1629		58.3543		61.3683		69.994		64.4089
75.3738		78.2271		74.3068		101.865		94.4726		62.7344
114.07		112.636		115.454		169.769		166.668		108.422
144.746		146.836		145.627		240.164		246.845		149.947
198.173		207		199.627		363.838		373.184		226.063
401.143		409.267		401.439		477.485		474.848		365.363
451.413		454.204		452.455		377.523		380.092		432.308
379.498		382.206		379.682		313.608		312.563		394.675
323.242		324.253		323.218		227.331		225.493		323.049
241.054		243.409		240.675		183.089		186.3		232.064
182.957		182.36		183.003		134.299		131.558		213.351
105.898		106.702		104.66		69.2448		68.684		115.061
68.1467		65.049		67.7887		49.0028		63.9816		70.9371
62.0216		58.1688		62.4842		73.9624		75.7983		47.9312
90.0445		97.1527		90.8766		184.07		168.615		73.4286
176.772		185.551		176.984		323.129		339.505		183.546
325.475		327.26		325.786		396.047		402.409		331.972
439.031		442.703		440.426		455.194		408.359		397.673
417.264		423.498		417.164		376.636		402.042		429.378
373.634		375.119		374.088		260.906		284.645		388.537
297.094		297.413		297.038		235.602		238.408		276.535
238.349		239.419		238.175		193.614		202.242		238.215
162.061		162.027		162.582		142.685		130.971		197.103
153.777		154.425		150.448		83.0858		85.3098		132.922
101.572		98.1806		104.211		53.4844		50.714		81.1901
41.2964		41.5985		39.6926		84.5796		90.0724		57.9346
102.872		101.272		102.823		211.972		189.502		90.2566
187.682		188.355		188.256		290.856		308.583		213.268
236.542		244.836		238.146		358.885		348.643		272.817
364.117		373.107		364.34		390.971		392.609		372.726
446.127		449.049		446.048		377.637		367.17		391.125
338.513		340.27		338.131		302.901		311.546		328.926
267.025		269.981		267.262		177.286		193.168		270.619
245.531		243.968		244.672		185.56		194.171		234.582
146.506		146.99		146.898		75.3596		73.1499		173.986
62.8945		61.6631		61.2728		71.0678		68.9631		78.4868
75.7153		72.815		74.6766		59.8985		59.6677		68.9794
86.7565		84.6208		88.8419		76.8167		77.0741		67.1014
84.9893		92.0667		86.2797		140.999		142.736		64.5549
146.868		154.214		147.636		258.273		242.241		134.678
318.354		322.295		317.701		377.227		363.036		275.33
373.078		376.701		375.858		424.622		425.038		389.102
380.252		386.446		379.921		425.397		432.147		403.351
415.862		417.723		415.993		367.032		363.386		423.112
354.379		357.567		354.14		227.606		223.348		366.119
269.946		268.24		269.617		159.105		151.578		239.324
160.148		160.011		160.728		115.742		105.672		179.772
107.233		110.039		103.562		67.9519		61.3058		91.5846
88.2329		82.219		89.4672		61.4484		50.7964		69.6625
70.4083		67.7586		69.7738		88.6116		87.6387		58.9211
102.921		109.752		104.213		179.724		183.51		93.9928
159.691		167.226		160.102		310.694		311.521		171.204
288.286		289.242		288.325		389.206		389.791		304.929
392.716		394.473		394.107		422.812		418.333		394.578
386.444		393.316		386.689		404.3		429.288		405.798
382.435		385.487		382.456		332.567		322.201		397.121
333.801		335.199		333.538		209.473		187.014		333.744
218.791		218.381		218.342		171.896		140.3		201.255
145.467		147.549		145.352		122.393		95.8706		172.381
147.12		146.255		144.489		73.9618		74.36		118.689
53.2273		48.4986		56.6844		49.3635		75.0147		52.1967
43.4117		44.8836		40.3036		108.928		103.705		51.6903
140.31		140.585		141.355		215.485		212.133		136.793
171.65		177.758		173.115		268.304		283.869		190.458
294.087		300.062		293.552		390.376		365.193		296.043
367.45		369.508		369.577		402.751		409.593		372.731
380.664		386.156		380.446		404.214		410.087		401.009
392.34		396.503		392.273		364.155		359.111		406.243
345.277		346.866		345.001		213.745		201.684		359.352
263.412		260.866		262.861		160.005		152.014		238.348
144.433		143.37		145.059		101.186		101.517		166.177
92.3623		94.574		88.3259		71.024		66.6491		81.5152
114.997		110.233		115.549						94.3312

## Sheet: Estimated by LSTM models
LSTM				DWT-LSTM				GWO-LSTM				VMD-LSTM				DWT-GWO-LSTM				VMD-GWO-LSTM
Training stage		Testing stage		Training stage	Testing stage	Testing stage		Training stage		Testing stage		Training stage	Testing stage	Testing stage		Training stage		Testing stage		Training stage		Testing stage
Observed	Estimated	Observed	Estimated	Observed	Estimated	Observed	Estimated	Observed	Estimated	Observed	Estimated	Observed	Estimated	Observed	Estimated	Observed	Estimated	Observed	Estimated	Observed	Estimated	Observed	Estimated
108.5	113.155	32.8	178.295	48.1508	41.736	32.8	83.4307	50.4	62.0727	32.8	97.2983	52.1422	285.46	32.8	254.477	48.1508	98.9625	32.8	120.868	52.1422	81.7991	32.8	106.414
58.1	69.3893	97	196.739	85.4209	89.1636	97	136.16	86	78.2097	97	134.956	84.2632	384.999	97	242.607	85.4209	67.7259	97	104.659	84.2632	82.8385	97	120.558
50.4	46.5148	150.6	208.282	121.47	137.769	150.6	177.649	119.4	147.5	150.6	188.003	121.22	383.974	150.6	247.297	121.47	151.062	150.6	167.353	121.22	147.888	150.6	179.013
86	59.016	342.1	204.925	262.333	257.799	342.1	245.614	265.8	243.749	342.1	241.382	263.912	381.601	342.1	269.68	262.333	242.772	342.1	242.438	263.912	233.337	342.1	244.598
119.4	141.131	367.9	240.565	295.415	296.016	367.9	312.697	292.9	287.307	367.9	309.738	294.668	381.749	367.9	315.675	295.415	309.03	367.9	325.475	294.668	306.536	367.9	321.778
265.8	244.925	413.2	372.945	324.19	327.67	413.2	418.875	322.2	325.649	413.2	386.005	320.437	311.473	413.2	338.894	324.19	341.609	413.2	376.486	320.437	350.471	413.2	373.734
292.9	268.87	424.8	378.876	342.185	337.251	424.8	354.369	344.7	314.367	424.8	336.08	346.347	242.758	424.8	316.514	342.185	334.672	424.8	352.057	346.347	355.072	424.8	350.715
322.2	307.437	349.6	240.195	290.71	269.862	349.6	202.301	292.7	277.121	349.6	252.637	290.808	167.338	349.6	277.153	290.71	293.133	349.6	274.703	290.808	320.332	349.6	274.927
344.7	317.057	143.2	156.286	180.015	160.625	143.2	174.905	177.5	193.166	143.2	186.875	179.393	68.8041	143.2	223.858	180.015	215.268	143.2	197.038	179.393	247.358	143.2	206.504
292.7	288.281	151.6	139.274	142.89	145.936	151.6	137.327	140.9	117.532	151.6	127.732	139.145	40.4546	151.6	148.234	142.89	138.115	151.6	136.492	139.145	169.609	151.6	146.63
177.5	186.372	76.6	67.494	90.685	82.9203	76.6	82.8416	93.2	66.2172	76.6	73.2259	94.8311	100.037	76.6	83.3897	90.685	86.9061	76.6	89.3025	94.8311	113.25	76.6	92.9199
140.9	141.827	47	25.1598	45.6105	52.1955	47	59.0828	47.6	30.5092	47	36.6469	45.7605	173.044	47	48.2194	45.6105	53.3757	47	53.2712	45.7605	68.8278	47	46.3365
93.2	101.824	51	27.4128	35.947	48.1162	51	64.1748	33.5	33.2285	51	44.7122	35.3815	212.501	51	50.6916	35.947	46.8226	51	54.3152	35.3815	53.3352	51	39.8823
47.6	38.2259	71.5	106.815	82.8786	94.1716	71.5	135.146	81.1	71.1526	71.5	102.581	79.329	343.336	71.5	104.438	82.8786	77.9071	71.5	111.137	79.329	77.9704	71.5	92.8833
33.5	27.6821	186.3	245.719	166.851	176.9	186.3	243.477	169.1	147.004	186.3	202.529	170.846	369.678	186.3	193.499	166.851	151.679	186.3	207.473	170.846	140.659	186.3	183.246
81.1	69.7437	316.4	289.519	252.621	253.052	316.4	303.472	253.2	229.342	316.4	273.597	251.416	300.381	316.4	295.223	252.621	245.025	316.4	303.871	251.416	228.777	316.4	286.113
169.1	169.67	344.3	339.018	305.87	315.772	344.3	341.389	303.8	287.781	344.3	337.205	305.475	312.185	344.3	377.028	305.87	312.041	344.3	372.825	305.475	299.194	344.3	360.43
253.2	245.197	412.2	454.051	358.633	368.527	412.2	456.947	362.1	321.892	412.2	406.796	360.123	256.554	412.2	386.189	358.633	335.568	412.2	417.289	360.123	330.995	412.2	409.315
303.8	296.928	314.2	390.356	302.315	296.535	314.2	456.428	299.8	294.704	314.2	376.424	301.625	137.921	314.2	346.091	302.315	306.371	314.2	396.002	301.625	313.269	314.2	395.838
362.1	347.797	338.5	276.915	225.09	218.879	338.5	287.171	223.1	241.242	338.5	289.235	221.445	90.6318	338.5	275.702	225.09	247.665	338.5	313.248	221.445	259.11	338.5	313.775
299.8	302.652	220.3	191.996	236.153	237.87	220.3	149.754	238.6	197.868	220.3	218.532	240.265	85.1546	220.3	206.952	236.153	192.738	220.3	231.864	240.265	204.495	220.3	233.441
223.1	233.832	197.8	179.893	162.621	162.717	197.8	182.441	164.4	149.696	197.8	159.925	162.463	68.415	197.8	144.551	162.621	142.516	197.8	165.377	162.463	153.8	197.8	173.39
238.6	230.228	94.2	89.7917	83.1172	84.8996	94.2	100.671	80.8	96.6964	94.2	104.21	82.6784	94.7641	94.2	92.4661	83.1172	97.0871	94.2	112.499	82.6784	102.183	94.2	122.537
164.4	152.755	48.7	61.7774	55.19	53.0493	48.7	82.8412	54.4	64.0328	48.7	68.1954	52.6381	177.616	48.7	56.0713	55.19	64.445	48.7	74.1337	52.6381	65.182	48.7	81.5136
80.8	83.3119	59.6	52.3545	60.7325	49.662	59.6	68.3708	63	57.661	59.6	63.926	64.6482	282.916	59.6	44.7144	60.7325	56.966	59.6	63.3789	64.6482	54.5478	59.6	65.4249
54.4	48.5169	77.3	93.9246	73.8675	76.2608	77.3	106.648	71.6	82.4451	77.3	100.173	69.8538	342.51	77.3	83.5818	73.8675	87.6347	77.3	98.4377	69.8538	77.3372	77.3	91.4019
63	52.3057	223	187.962	161.432	155.411	223	195.7	163.7	155.098	223	192.6	165.654	341.979	223	169.333	161.432	169.204	223	193.001	165.654	147.866	223	166.028
71.6	83.3041	264	353.096	247.368	284.746	264	349.832	245.1	261.195	264	315.828	243.209	348.817	264	290.67	247.368	287.754	264	330.748	243.209	260.401	264	290.203
163.7	159.818	311.3	434.644	431.332	411.146	311.3	416.908	433.6	345.626	311.3	381.151	435.132	275.462	311.3	376.925	431.332	372.07	311.3	397.866	435.132	347.985	311.3	360.683
245.1	293.377	318.6	391.737	313.468	326.707	318.6	410.316	311.2	338.132	318.6	368.595	309.388	175.462	318.6	380.609	313.468	375.131	318.6	405.251	309.388	361.372	318.6	371.302
433.6	438.198	258.2	355.764	371.332	361.37	258.2	403.734	373.6	304.135	258.2	343.658	375.427	184.625	258.2	332.549	371.332	320.277	258.2	368.062	375.427	319.099	258.2	342.114
311.2	325.362	264.4	292.202	256.268	240.562	264.4	308.884	254	254.089	264.4	287.755	252.159	143.916	264.4	257.569	256.268	259.39	264.4	296.818	252.159	268.225	264.4	284.474
373.6	360.27	153.6	212.213	213.332	207.353	153.6	177.976	215.6	213.149	153.6	224.596	217.375	54.6679	153.6	189.065	213.332	203.408	153.6	225.078	217.375	218.443	153.6	221.204
254	248.29	146.1	189.827	127.068	124.653	146.1	197.921	124.8	161.629	146.1	163.664	123.049	63.37	146.1	125.616	127.068	153.367	146.1	162.394	123.049	163.521	146.1	162.198
215.6	213.218	88.7	103.739	112.232	102.82	88.7	101.326	114.5	102.301	88.7	102.543	116.223	129.407	88.7	76.617	112.232	103.749	88.7	107.818	116.223	108.431	88.7	109.223
124.8	125.088	58.2	76.0221	64.0675	63.8184	58.2	77.7383	61.8	65.3244	58.2	67.4746	59.9146	157.766	58.2	51.7136	64.0675	66.2201	58.2	70.4544	59.9146	66.7694	58.2	74.1018
114.5	87.8104	76.1	70.9258	63.2645	68.606	76.1	65.591	65.6	57.4798	76.1	69.1551	67.373	245.705	76.1	54.4419	63.2645	56.0203	76.1	62.7225	67.373	50.8023	76.1	68.4252
61.8	52.5318	52.2	121.967	77.8566	85.4997	52.2	118.168	75.8	89.4554	52.2	112.178	74.0702	341.518	52.2	96.9875	77.8566	90.5556	52.2	99.8325	74.0702	78.8214	52.2	104.118
65.6	56.2552	162	196.53	196.83	193.243	162	199.807	198.9	178.238	162	182.544	200.794	445.397	162	159.139	196.83	182.301	162	169.591	200.794	168.531	162	168.278
75.8	85.8219	181.1	256.501	291.067	289.911	181.1	291.106	287.6	280.979	181.1	252.963	285.827	327.437	181.1	236.065	291.067	305.383	181.1	253.685	285.827	282.146	181.1	246.031
198.9	194.61	316.1	311.619	409.485	438.846	316.1	342.828	412	362.058	316.1	289.645	413.531	269.709	316.1	292.995	409.485	392.2	316.1	299.335	413.531	371.535	316.1	291.697
287.6	279.16	278.1	343.65	431.61	424.164	278.1	334.301	433.6	370.586	278.1	289.74	431.534	235.094	278.1	322.467	431.61	400.873	278.1	300.513	431.534	386.254	278.1	301.229
412	422.827	292.5	361.624	304.815	301.355	292.5	303.776	302.3	338.379	292.5	269.821	304.16	156.446	292.5	307.129	304.815	350.551	292.5	266.364	304.16	354.599	292.5	277.555
433.6	412.431	213	251.438	235.39	223.944	213	231.672	233.4	269.285	213	224.222	231.828	91.5079	213	257.386	235.39	279.574	213	218.483	231.828	283.529	213	233.203
302.3	306.813	138.4	246.954	179.614	172.96	138.4	230.861	182.1	215.43	138.4	189.093	183.844	84.8631	138.4	195.639	179.614	215.999	138.4	173.207	183.844	219.79	138.4	188.592
233.4	247.434	135.6	174.281	162.701	151.244	135.6	128.561	164.6	158.238	135.6	144.593	162.608	87.1871	135.6	129.74	162.701	160.132	135.6	130.551	162.608	163.148	135.6	140.915
182.1	206.576	61.6	113.039	114.23	108.338	61.6	91.7984	111.8	95.3898	61.6	95.513	113.556	104.394	61.6	82.7523	114.23	105.55	61.6	88.5867	113.556	105.793	61.6	93.8773
164.6	150.538	57.9	66.4078	57.4771	74.6896	57.9	44.108	56	63.3393	57.9	61.634	54.2949	156.076	57.9	56.4294	57.4771	68.8388	57.9	58.1736	54.2949	69.8198	57.9	57.2948
111.8	93.3359	54.8	67.9057	63.1617	60.0113	54.8	54.9707	65.6	64.2797	54.8	55.7406	67.3487	283.573	54.8	59.5085	63.1617	63.7296	54.8	50.9147	67.3487	64.4261	54.8	49.4394
56	68.2212	87.3	98.6966	81.1389	80.6205	87.3	74.4338	81.4	108.005	87.3	79.2589	79.586	390.87	87.3	99.7557	81.1389	98.8483	87.3	80.467	79.586	97.3714	87.3	74.2404
65.6	67.4193	158	180.462	144.257	147.391	158	161.488	143.7	188.986	158	146.922	145.63	422.642	158	167.109	144.257	178.336	158	148.971	145.63	173.864	158	141.042
81.4	94.9309	218.1	254.733	248.221	268.293	218.1	257.946	245.6	274.082	218.1	229.147	243.837	392.067	218.1	244.041	248.221	285.812	218.1	236.247	243.837	276.93	218.1	227.143
143.7	147.96	278.3	343.227	365.885	379.834	278.3	346.499	368.4	357.601	278.3	283.439	369.898	256.233	278.3	299.32	365.885	375.517	278.3	290.182	369.898	357.335	278.3	293.597
245.6	247.749	291.5	338.521	401.71	405.361	291.5	329.79	403.7	373.353	291.5	280.302	401.72	181.591	291.5	315.52	401.71	402.938	291.5	286.42	401.72	377.947	291.5	295.487
368.4	372.949	311.6	283.849	312.347	324.371	311.6	260.662	309.9	327.494	311.6	242.672	311.841	135.697	311.6	293.616	312.347	362.514	311.6	246.222	311.841	340.933	311.6	258.464
403.7	407.385	277	235.266	291.679	295.548	277	211.087	289.9	272.317	277	209.328	288.181	131.091	277	253.292	291.679	289.686	277	199.719	288.181	278.897	277	217.795
309.9	326.604	163.9	171.902	245.451	256.345	163.9	153.616	247.7	222.158	163.9	173.915	249.338	102.268	163.9	206.444	245.451	222.857	163.9	157.483	249.338	222.092	163.9	179.075
289.9	298.036	138.3	118.126	171.321	166.502	138.3	123.965	171.9	168.049	138.3	131.793	170.058	61.0787	138.3	148.139	171.321	165.003	138.3	117.422	170.058	166.421	138.3	136.066
247.7	250.141	45.6	77.7895	93.7377	98.7188	45.6	91.1595	91.6	111.134	45.6	90.2502	93.4618	106.718	45.6	97.5511	93.7377	113.749	45.6	80.6875	93.4618	112.366	45.6	92.7949
171.9	169.289	48.5	53.3004	82.5438	67.3468	48.5	65.729	85.8	72.1212	48.5	61.2292	83.9565	166.659	48.5	62.2522	82.5438	74.6227	48.5	52.9413	83.9565	72.3192	48.5	54.6458
91.6	99.1195	39.3	55.3248	61.6492	65.2727	39.3	58.8647	59.4	62.005	39.3	54.3695	61.1066	222.573	39.3	59.1284	61.6492	61.5054	39.3	47.0531	61.1066	55.976	39.3	41.8616
85.8	65.6773	77.7	99.5448	83.1791	96.2784	77.7	88.4368	82.6	87.367	77.7	77.2908	80.9068	331.836	77.7	99.7913	83.1791	88.8569	77.7	81.8322	80.9068	75.2901	77.7	69.8641
59.4	59.2131	136.9	189.826	180.962	182.059	136.9	164.679	183.1	168.409	136.9	150.189	185.005	419.823	136.9	173.649	180.962	172	136.9	163.763	185.005	151.99	136.9	144.734
82.6	86.9113	216.6	299.452	301.056	319.922	216.6	276.386	297.8	288.601	216.6	243.616	295.886	396.114	216.6	254.761	301.056	306.104	216.6	265.325	295.886	280.705	216.6	244.69
183.1	166.202	279.3	367.862	416.483	423.123	279.3	361.687	418.8	381.08	279.3	294.611	420.348	266.04	279.3	312.091	416.483	404.757	279.3	325.722	420.348	376.683	279.3	312.963
297.8	311.716	305.2	368.201	440.71	425.831	305.2	396.462	441.5	385.127	305.2	306.213	439.66	219.822	305.2	327.999	440.71	423.25	305.2	324.539	439.66	399.241	305.2	324.412
418.8	431.799	296.4	263.176	371.935	390.954	296.4	291.062	369.6	361.961	296.4	273.509	371.482	204.185	296.4	303.339	371.935	383.462	296.4	282.605	371.482	372.127	296.4	290.42
441.5	413.342	227.1	214.666	389.743	372.761	227.1	234.665	391.8	302.224	227.1	231.981	389.958	128.038	227.1	254.261	389.743	309.981	227.1	228.98	389.958	308.919	227.1	244.642
369.6	389.365	166.1	179.108	260.17	257.021	166.1	165.451	258.1	236.003	166.1	192.537	259.753	58.8392	166.1	192.004	260.17	238.778	166.1	181.431	259.753	240.864	166.1	199.651
391.8	342.445	112.8	132.521	197.933	192.632	112.8	138.208	201.4	178.653	112.8	146.471	199.586	80.1994	112.8	129.372	197.933	179.284	112.8	135.993	199.586	181.753	112.8	152.175
258.1	255.699	87	92.4675	97.647	96.7824	87	109.179	95.2	118.581	87	96.4749	97.0338	112.673	87	78.0855	97.647	127.671	87	92.5343	97.0338	127.47	87	103.255
201.4	178.765	59.3	67.425	58.9786	73.2146	59.3	81.3357	57.2	74.1842	59.3	62.4939	55.3922	140.915	59.3	50.4778	58.9786	84.2667	59.3	57.4977	55.3922	80.1755	59.3	64.1955
95.2	101.923	66.1	66.694	56.7828	61.9081	66.1	73.7167	59.1	60.0479	66.1	54.177	60.8506	269.871	66.1	55.9176	56.7828	62.1239	66.1	47.665	60.8506	55.3564	66.1	50.3038
57.2	69.5527	76.2	99.1774	108.81	89.2311	76.2	95.4147	109.6	87.7887	76.2	76.8518	107.84	386.869	76.2	99.2106	108.81	84.6735	76.2	75.8402	107.84	75.7764	76.2	73.686
59.1	54.8768	119.7	163.953	154.635	175.487	119.7	160.319	152.3	189.022	119.7	140.397	154.151	434.264	119.7	167.635	154.635	184.126	119.7	142.985	154.151	163.499	119.7	134.938
109.6	75.0046	210	233.846	336.743	315.73	210	248.091	338.8	298.868	210	218.684	336.981	390.749	210	236.901	336.743	306.038	210	225.965	336.981	280.978	210	215.268
152.3	151.844	312.1	312.861	316.438	375.711	312.1	345.674	314.3	351.983	312.1	278.29	315.96	291.834	312.1	294.071	316.438	379.962	312.1	285.806	315.96	362.036	312.1	284.339
338.8	303.651	306.6	348.826	438.244	434.223	306.6	362.65	441.5	373.384	306.6	294.025	439.559	287.284	306.6	330.269	438.244	400.318	306.6	293.931	439.559	395.253	306.6	303.871
314.3	354.084	338.6	301.694	331.817	344.209	338.6	297.995	329.5	358.23	338.6	261.124	331.312	219.682	338.6	318.473	331.817	383.519	338.6	258.55	331.312	391.107	338.6	272.798
441.5	431.156	196.1	215.268	285.69	297.511	196.1	209.64	284.9	322.829	196.1	221.801	283.181	141.278	196.1	276.619	285.69	319.779	196.1	212.489	283.181	339.303	196.1	230.066
329.5	322.655	168.7	190.167	268.632	261.196	168.7	176.21	270.9	229.748	168.7	186.417	272.634	61.5277	168.7	208.815	268.632	234.383	168.7	169.45	272.634	252.622	168.7	188.569
284.9	293.558	93.2	127.997	174.368	186.598	93.2	131.879	172.1	157.619	93.2	143.333	170.214	47.8345	93.2	138.599	174.368	161.757	93.2	127.84	170.214	179.421	93.2	142.882
270.9	255.173	88	94.5944	148.565	126.77	88	109.208	150.9	100.967	88	94.7232	152.645	116.262	88	82.52	148.565	109.275	88	86.372	152.645	124.221	88	94.3754
172.1	185.669	58.4	59.7707	80.2566	90.3978	58.4	73.4407	78.2	67.1763	58.4	61.2316	76.392	195.805	58.4	52.9728	80.2566	73.408	58.4	53.292	76.392	85.245	58.4	54.896
150.9	119.119	54.7	65.3335	96.0623	86.1123	54.7	70.5068	98.2	66.709	54.7	54.0361	100.007	237.894	54.7	60.2043	96.0623	68.3146	54.7	47.0607	100.007	72.5279	54.7	44.2345
78.2	78.5962	82.7	96.5611	110.856	125.522	82.7	88.245	107.6	104.779	82.7	77.9088	105.931	399.532	82.7	102.081	110.856	103.028	82.7	78.823	105.931	98.8253	82.7	69.4402
98.2	77.3141	199.2	175.976	219.383	203.318	199.2	168.018	221.7	184.76	199.2	148.207	223.49	380.311	199.2	170.085	219.383	182.232	199.2	152.596	223.49	165.932	199.2	140.814
107.6	111.323	244.3	242.918	314.71	328.396	244.3	254.868	315.5	286.847	244.3	239.02	313.469	357.265	244.3	258.826	314.71	293.917	244.3	251.647	313.469	274.267	244.3	239.471
221.7	189.192	319	381.81	372.035	383.825	319	398.929	369.7	361.771	319	312.322	371.34	311.649	319	323.185	372.035	372.518	319	317.33	371.34	352.45	319	323.84
315.5	315.421	299.5	359.899	367.743	351.903	299.5	355.56	369.8	378.806	299.5	303.277	368.155	217.787	299.5	338.147	367.743	396.768	299.5	313.519	368.155	378.905	299.5	324.748
369.7	381.678	233.3	287.283	316.07	366.196	233.3	278.043	314	353.272	233.3	259.499	315.854	220.451	233.3	306.485	316.07	370.253	233.3	264.847	315.854	352.749	233.3	279.501
369.8	372.905	168.7	214.41	379.433	372.639	168.7	199.49	382.9	298.929	168.7	215.756	380.859	141.953	168.7	240.268	379.433	303.818	168.7	213.481	380.859	294.778	168.7	227.857
314	368.032	133.1	172.547	242.615	215.272	133.1	156.713	240.1	226.88	133.1	174.303	241.798	105.528	133.1	167.405	242.615	228.443	133.1	164.986	241.798	226.955	133.1	182.207
382.9	334.671	132	122.312	160.49	165.993	132	126.91	158.5	164.231	132	124.851	156.889	76.1366	132	107.052	160.49	163.673	132	118.833	156.889	166.835	132	133.424
240.1	208.392	66.7	83.7893	99.653	103.618	66.7	93.4154	102.1	109.424	66.7	78.831	103.894	110.262	66.7	73.6293	99.653	113.007	66.7	76.0851	103.894	114.835	66.7	87.4238
158.5	170.826	54.8	67.4885	76.1214	71.7996	54.8	72.1251	77.9	73.4364	54.8	57.7348	75.8916	171.344	54.8	63.5016	76.1214	77.8293	54.8	52.9409	75.8916	76.2637	54.8	59.3683
102.1	102.65			55.2172	61.0831			52.9	71.7499			54.7445	283.855			55.2172	69.9556			54.7445	62.8266
77.9	67.0466			80.29	99.1877			79.5	113.165			77.972	396.701			80.29	108.773			77.972	96.5189
52.9	53.3259			217.365	217.804			219.7	205.48			221.369	378.508			217.365	200.326			221.369	184.352
79.5	85.3413			333.357	362.351			331.3	303.86			329.181	330.737			333.357	315.863			329.181	292.289
219.7	199.864			410.43	384.368			412.5	349.306			414.356	263.001			410.43	378.504			414.356	358.49
331.3	357.883			327.067	390.631			323.6	379.396			322.023	301.917			327.067	407.886			322.023	396.156
412.5	371.542			470.385	462.729			472.9	386.014			474.439	225.159			470.385	387.839			474.439	389.927
323.6	367.184			342.01	341.849			344	317.854			341.943	119.462			342.01	323.308			341.943	332.05
472.9	433.341			202.415	160.275			199.9	234.816			201.868	66.0898			202.415	237.623			201.868	242.44
344	353.965			166.59	161.942			164.6	168.947			162.955	80.226			166.59	167.285			162.955	174.619
199.9	187.891			94.653	109.515			97.1	106.765			98.731	99.8779			94.653	109.802			98.731	120.432
164.6	177.216			84.7214	78.6045			86.5	66.1853			84.5745	143.516			84.7214	69.8601			84.5745	74.3989
97.1	105.581			78.7492	76.262			76.5	68.3287			78.3745	312.823			78.7492	64.4173			78.3745	64.4345
86.5	62.9467			109.279	120.168			108.7	123.556			106.995	422.696			109.279	119.794			106.995	109.582
76.5	62.7972			249.362	252.592			251.5	237.415			253.23	410.602			249.362	234.505			253.23	208.156
108.7	112.308			301.156	335.273			297.9	310.572			296.016	285.819			301.156	324.165			296.016	298.601
251.5	251.249			420.951	386.482			423.2	343.387			424.96	333.711			420.951	369.356			424.96	354.527
297.9	327.966			398.721	403.275			399.3	382.943			397.466	315.029			398.721	396.529			397.466	388.886
423.2	386.909			387.518	419.957			385.4	383.143			387.03	169.622			387.518	372.667			387.03	376.58
399.3	398.567			322.482	296.839			325.8	287.697			323.939	96.5098			322.482	294.113			323.939	296.65
385.4	406.558			154.475	137.139			152.1	209.82			154.019	70.0238			154.475	211.133			154.019	218.766
325.8	311.107			142.641	147.808			141.5	146.889			139.714	81.168			142.641	145.977			139.714	157.766
152.1	175.177			87.6121	91.1141			90	87.1093			91.5902	123.096			87.6121	92.0768			91.5902	102.229
141.5	172.851			56.3742	69.5383			55.5	57.4419			53.6853	164.314			56.3742	59.4767			53.6853	64.4093
90	98.0801			68.1701	64.4167			68.9	66.4557			70.9322	328.799			68.1701	64.8488			70.9322	62.5071
55.5	65.6639			119.135	123.274			116.1	130.527			114.339	374.815			119.135	125.872			114.339	113.904
68.9	52.0464			216.285	224.846			218.8	229.341			220.277	392.471			216.285	226.051			220.277	206.977
116.1	105.582			280.31	256.304			282.3	285.019			280.461	364.213			280.31	307.849			280.461	292.731
218.8	214.575			215.047	280.001			212.6	333.668			214.67	289.874			215.047	359.238			214.67	352.943
282.3	240.184			353.979	348.525			352.2	355.8			350.316	254.039			353.979	373.595			350.316	370.183
212.6	263.275			345.351	348.95			347.6	330.958			349.025	123.953			345.351	355.863			349.025	349.096
352.2	357.225			298.921	270.503			299.5	278.316			297.745	79.9652			298.921	293.16			297.745	285.846
347.6	365.431			176.97	170.904			174.9	210.475			176.909	94.7506			176.97	217.845			176.909	214.975
299.5	300.211			219.233	182.341			222.7	155.005			220.772	77.1995			219.233	155.076			220.772	161.99
174.9	175.037			115.447	107.39			113	107.886			114.629	129.611			115.447	108.018			114.629	116.446
222.7	179.781			53.6786	73.9386			51.9	79.9957			50.1976	204.439			53.6786	77.4421			50.1976	80.7294
113	109.824			69.2828	68.8991			71.6	83.4441			73.4279	309.173			69.2828	76.3891			73.4279	76.3888
51.9	67.5713			115.21	117.682			116	117.912			114.143	354.552			115.21	115.086			114.143	111.293
71.6	65.7521			177.635	192.178			175.3	193.108			177.118	211.96			177.635	194.805			177.118	173.098
116	104.807			292.943	291.147			295	272.985			293.217	299.973			292.943	286.482			293.217	256.642
175.3	185.146			355.87	349.144			353.8	339.461			355.414	371.429			355.87	357.884			355.414	329.032
295	300.385			383.733	391.118			387.2	383.724			385.241	252.091			383.733	383.987			385.241	367.029
353.8	364.877			332.903	324.836			330.4	328.812			332.267	140.887			332.903	342.876			332.267	334.168
387.2	409.305			258.552	254.005			256.6	275.76			254.933	160.226			258.552	274.484			254.933	274.985
330.4	328.138			239.021	239.272			241.5	226.868			243.183	114.626			239.021	213.64			243.183	220.413
256.6	256.068			173.427	170.936			175.2	168.332			173.243	39.0279			173.427	156.811			173.243	162.872
241.5	229.457			83.5147	85.6954			81.1	108.333			82.9131	110.934			83.5147	108.118			82.9131	108.398
175.2	165.933			58.3498	61.3014			57.3	70.5501			55.5803	204.236			58.3498	73.3818			55.5803	69.5302
81.1	94.586			61.9766	68.0333			63.4	65.244			65.1972	252.431			61.9766	65.2576			65.1972	59.6465
57.3	59.9437			142.955	113.726			143.8	98.7027			141.999	356.803			142.955	99.3196			141.999	88.8949
63.4	62.4642			224.938	221.145			222.8	192.621			224.567	391.156			224.938	201.843			224.567	181.193
143.8	105.16			349.044	353.116			352.3	310.411			350.42	348.814			349.044	329.106			350.42	306.775
222.8	218.66			397.349	410.055			395.1	386.715			396.804	279.56			397.349	406.608			396.804	386.3
352.3	370.789			391.179	410.573			390.6	382.212			388.733	196.611			391.179	409.824			388.733	396.772
395.1	422.381			385.725	374.961			387.8	330.293			389.538	174.258			385.725	356.864			389.538	351.215
390.6	409.857			272.752	250.583			269.3	276.389			267.5	131.969			272.752	284.274			267.5	287.701
387.8	362.197			233.999	214.482			236.5	214.038			238.255	46.9704			233.999	215.745			238.255	220.957
269.3	272.582			159.895	164.838			161.8	150.913			160.01	56.7352			159.895	156.353			160.01	160.262
236.5	225.653			96.2343	100.677			93.8	94.1429			95.6345	129.002			96.2343	106.427			95.6345	107.033
161.8	149.742			75.9927	70.6836			74.5	66.8787			72.6341	228.058			75.9927	73.3895			72.6341	71.4917
93.8	87.0222			62.3069	61.3147			64.3	73.9885			65.9802	312.499			62.3069	73.3277			65.9802	70.3608
74.5	58.0509			78.0056	84.9059			78.9	128.743			77.2138	391.015			78.0056	121.17			77.2138	114.009
64.3	63.0312			124.135	173.535			121.8	219.42			123.762	396.838			124.135	211.959			123.762	199.961
78.9	99.0246			327.143	294.719			329.2	279.299			327.304	322.274			327.143	290.112			327.304	282.746
121.8	186.862			388.938	420.23			386.8	341.8			388.367	297.559			388.938	373.342			388.367	355.35
329.2	285.639			452.044	482.306			455.3	398.436			453.402	208.805			452.044	416.243			453.402	397.786
386.8	371.568			402.749	411.565			400.5	382.238			402.297	153.42			402.749	398.724			402.297	384.055
455.3	453.92			326.979	349.059			326.4	331.64			324.626	103.684			326.979	329.048			324.626	322.614
400.5	380.914			248.23	222.909			250.3	244.585			252.101	50.8745			248.23	242.713			252.101	239.78
326.4	314.94			163.567	154.279			160.1	175.582			158.289	74.8271			163.567	171.436			158.289	171.177
250.3	239.502			108.785	117.939			111.3	114.811			112.991	117.715			108.785	114.858			112.991	115.449
160.1	181.48			57.5105	73.3696			59.5	68.4164			57.6394	148.838			57.5105	70.8071			57.6394	70.1454
111.3	106.861			51.747	66.8229			49.3	59.9431			51.1547	195.181			51.747	58.4103			51.1547	52.5427
59.5	61.5421			98.5786	99.7604			96.8	96.6637			95.123	396.33			98.5786	91.9873			95.123	81.1015
49.3	58.8409			221.283	205.068			223.6	197.322			225.378	448.492			221.283	193.67			225.378	168.164
96.8	98.7658			366.71	356.927			367.5	315.873			365.608	375.613			366.71	326.579			365.608	297.831
223.6	205.731			421.268	462.046			419	393.838			420.678	316.195			421.268	411.242			420.678	387.615
367.5	360.421			475.832	471.294			478.1	420.338			476.164	233.199			475.832	435.238			476.164	422.968
419	448.571			379.335	408.6			377	389.233			378.743	167.849			379.335	403.974			378.743	399.892
478.1	459.894			334.843	323.591			336.9	316.036			335.209	85.4814			334.843	322.106			335.209	322.874
377	399.087			215.57	191.977			213.5	228.235			215.306	55.1573			215.57	234.264			215.306	237.712
336.9	333.386			224.933	201.039			228.4	161.134			226.44	63.1579			224.933	164.56			226.44	173.306
213.5	218.302			127.515	123.893			125	98.9558			126.736	98.1292			127.515	109.666			126.736	118.133
228.4	194.834			69.3895	84.7972			67.4	62.5638			65.67	182.762			69.3895	72.4292			65.67	76.5071
125	110.931			73.4242	77.4786			75.9	64.4743			77.6518	319.139			73.4242	65.5018			77.6518	67.6684
67.4	71.3634			112.832	100.274			114.7	108.95			112.939	434.567			112.832	103.323			112.939	101.862
75.9	63.9929			165.833	182.877			163.5	202.399			165.412	413.571			165.833	196.737			165.412	180.239
114.7	89.5619			305.887	326.603			304.8	277.602			302.893	371.209			305.887	295.208			302.893	275.763
163.5	160.657			420.954	392.971			423.1	329.058			424.656	291.296			420.954	359.805			424.656	344.993
304.8	289.663			369.855	388.309			368.1	367.125			366.325	230.604			369.855	400.02			366.325	390.292
423.1	375.197			360.625	361.031			361.2	337.667			363.017	146.378			360.625	371.596			363.017	373.171
368.1	385.918			306.085	307.908			308.7	274.209			306.771	135.455			306.085	299.385			306.771	309.022
361.2	349.224			202.815	186.233			200.3	202.616			202.109	90.2948			202.815	216.518			202.109	234.965
308.7	295.794			109.49	94.7087			107.5	133.79			105.822	38.605			109.49	143.994			105.822	161.065
200.3	202.91			95.853	92.756			98.3	80.5036			99.9821	105.59			95.853	88.7136			99.9821	103.182
107.5	123.388			46.2214	46.1256			48	50.1069			46.0977	190.093			46.2214	55.763			46.0977	65.4256
98.3	93.0948			31.5605	39.5515			29.3	55.3047			31.2223	234.617			31.5605	56.9409			31.2223	56.3121
48	43.9979			54.4141	81.9849			53.8	108.857			52.0774	360.169			54.4141	102.28			52.0774	96.4828
29.3	24.6408			204.429	192.694			206.6	191.651			208.245	448.466			204.429	187.973			208.245	181.771
53.8	65.5146			259.857	284.062			256.8	272.332			254.99	334.102			259.857	292.39			254.99	282.494
206.6	180.118			377.581	359.366			379.8	337.704			381.683	264.348			377.581	365.709			381.683	351.772
256.8	271.222			447.693	434.971			447.6	383.362			445.664	241.156			447.693	408.516			445.664	388.716
379.8	360.513			449.709	448.65			448.4	405.803			449.902	139.777			449.709	405.809			449.902	390.17
447.6	423.356			352.678	318.099			355.9	326.082			354.092	56.1968			352.678	333.78			354.092	320.796
448.4	446.346			200.515	190.405			198	240.574			199.999	72.8375			200.515	244.674			199.999	234.9
355.9	343.03			174.19	171.949			172.2	181.295			170.424	91.1486			174.19	176.679			170.424	175.676
198	195.249			108.685	107.803			111.2	117.365			112.798	94.0876			108.685	116.426			112.798	117.352
172.2	196.583			75.1105	74.8707			77.1	73.1612			75.2201	157.209			75.1105	71.4021			75.2201	70.6356
111.2	110.849			69.147	70.4122			66.7	66.6135			68.5888	319.065			69.147	61.3348			68.5888	57.1348
77.1	73.6384			97.6786	110.4			95.9	105.526			94.172	366.295			97.6786	108.12			94.172	89.2667
66.7	62.463			200.583	214.937			202.9	212.006			204.63	376.879			200.583	209.677			204.63	173.724
95.9	96.5336			310.41	311.258			311.2	302.206			309.412	414.65			310.41	319.518			309.412	279.683
202.9	196.077			372.068	383.398			369.8	369.752			371.562	351.339			372.068	393.507			371.562	366.144
311.2	299.415			444.232	435.961			446.5	414.061			444.481	269.286			444.232	421.679			444.481	406.69
369.8	380.511			407.835	404.98			405.5	384.141			407.165	157.964			407.835	391.689			407.165	387.332
446.5	445.386			283.743	287.29			285.8	305.62			284.175	96.3222			283.743	312.992			284.175	312.33
405.5	391.622			209.638	180.219			207.5	229.067			209.349	80.4772			209.638	229.59			209.349	235.367
285.8	298.481			202.744	196.327			206	166.721			204.012	68.2593			202.744	163.656			204.012	175.402
207.5	186.374			73.1172	90.2626			70.8	103.449			72.534	106.684			73.1172	109.96			72.534	118.241
206	183.101			51.69	68.7486			50.9	61.7301			49.2168	162.627			51.69	69.5107			49.2168	72.6181
70.8	102.191			67.5325	67.7984			69.8	59.6831			71.6302	282.266			67.5325	57.6108			71.6302	61.5893
50.9	58.7783			88.1675	118.731			85.9	99.356			84.0559	385.198			88.1675	95.6416			84.0559	91.9343
69.8	55.8163			209.365	212.319			211.7	188.617			213.417	381.071			209.365	183.972			213.417	166.14
85.9	93.5579			277.257	291.433			275.2	271.471			273.419	379.31			277.257	287.154			273.419	272.312
211.7	183.98			377.33	358.936			379.4	347.47			381.263	329.324			377.33	365.157			381.263	353.454
275.2	263.727			429.267	426.651			425.8	384.068			423.892	215.197			429.267	407.125			423.892	394.49
379.4	341.105			432.785	439.228			435.3	368.353			436.777	134.516			432.785	392.26			436.777	380.051
425.8	382.181			336.31	315.245			338.3	315.533			336.455	132.186			336.31	326.944			336.455	318.593
435.3	403.871			178.747	162.977			176.3	237.052			178.371	47.3033			178.747	241.869			178.371	240.543
338.3	342.979			154.979	157.574			153.2	169.105			151.49	45.4001			154.979	170.793			151.49	172.489
176.3	180.825			124.283	108.975			126.6	106.343			128.138	146.793			124.283	111.654			128.138	113.756
153.2	179.156			87.61	81.1869			88.4	68.8919			86.4304	176.537			87.61	70.3187			86.4304	70.7791
126.6	99.5764			124.283	128.089								290.562
88.4	63.5731			87.61	81.7211			88.4	62.6102				356.643
													374.358
													388.155
													340.122
													256.512
													134.591
													76.59
													104.539

## Sheet: Data set for Fig.10
0bserved	LSTM	SVM	0bserved	DWTLSTM	DWTSVM	0bserved	VMD-LSTM	VMD-SVM		0bserved	GWOLSTM	GWOSVM	0bserved	DWTWOALSTM	DWTGWOSVM	0bserved	VMD-WOA-LSTM	VMD-GWO-SVM
32.8	178.295	90.9977	32.8	83.4307	88.7494	32.8	254.477	91.4331		32.8	97.2983	92.0167	32.8	120.868	66.5292	32.8	106.414	75.7031
97	196.739	62.6585	97	136.16	66.4885	97	242.607	64.9924		97	134.956	49.1227	97	104.659	51.7541	97	120.558	41.3844
150.6	208.282	154.967	150.6	177.649	159.08	150.6	247.297	153.444		150.6	188.003	149.539	150.6	167.353	127.82	150.6	179.013	139.695
342.1	204.925	259.359	342.1	245.614	263.812	342.1	269.68	261.342		342.1	241.382	319.15	342.1	242.438	319.401	342.1	244.598	310.134
367.9	240.565	404.848	367.9	312.697	412.052	367.9	315.675	405.151		367.9	309.738	313.361	367.9	325.475	321.882	367.9	321.778	381.306
413.2	372.945	423.274	413.2	418.875	425.624	413.2	338.894	424.547		413.2	386.005	460.065	413.2	376.486	456.951	413.2	373.734	451.465
424.8	378.876	342.71	424.8	354.369	349.697	424.8	316.514	342.707		424.8	336.08	351.88	424.8	352.057	326.913	424.8	350.715	344.974
349.6	240.195	343.366	349.6	202.301	342.709	349.6	277.153	343.07		349.6	252.637	316.805	349.6	274.703	284.185	349.6	274.927	353.468
143.2	156.286	273.425	143.2	174.905	271.795	143.2	223.858	272.793		143.2	186.875	236.194	143.2	197.038	224.024	143.2	206.504	262.852
151.6	139.274	132.175	151.6	137.327	129.204	151.6	148.234	133.184		151.6	127.732	136.947	151.6	136.492	132.15	151.6	146.63	134.343
76.6	67.494	92.6926	76.6	82.8416	95.1494	76.6	83.3897	87.1434		76.6	73.2259	99.9107	76.6	89.3025	126.11	76.6	92.9199	85.6869
47	25.1598	86.484	47	59.0828	80.3486	47	48.2194	89.3329		47	36.6469	61.1731	47	53.2712	62.8762	47	46.3365	62.6168
51	27.4128	60.9024	51	64.1748	63.6169	51	50.6916	60.1451		51	44.7122	53.0166	51	54.3152	56.1046	51	39.8823	47.1683
71.5	106.815	118.927	71.5	135.146	122.616	71.5	104.438	120.291		71.5	102.581	100.737	71.5	111.137	95.8813	71.5	92.8833	106.558
186.3	245.719	161.827	186.3	243.477	168.596	186.3	193.499	163.302		186.3	202.529	184.283	186.3	207.473	178.005	186.3	183.246	165.433
316.4	289.519	281.292	316.4	303.472	287.187	316.4	295.223	281.18		316.4	273.597	256.7	316.4	303.871	256.136	316.4	286.113	288.534
344.3	339.018	411.71	344.3	341.389	413.328	344.3	377.028	413.125		344.3	337.205	393.186	344.3	372.825	428.439	344.3	360.43	404.071
412.2	454.051	376.783	412.2	456.947	382.458	412.2	386.189	377.434		412.2	406.796	474.162	412.2	417.289	460.408	412.2	409.315	399.671
314.2	390.356	352.452	314.2	456.428	355.619	314.2	346.091	352.355		314.2	376.424	364.235	314.2	396.002	359.086	314.2	395.838	355.384
338.5	276.915	271.92	338.5	287.171	272.656	338.5	275.702	272.086		338.5	289.235	257.741	338.5	313.248	257.4	338.5	313.775	249.291
220.3	191.996	243.084	220.3	149.754	246.32	220.3	206.952	242.111		220.3	218.532	273.413	220.3	231.864	303.715	220.3	233.441	243.519
197.8	179.893	181.353	197.8	182.441	180.165	197.8	144.551	182.277		197.8	159.925	195.677	197.8	165.377	230.23	197.8	173.39	190.176
94.2	89.7917	128.956	94.2	100.671	128.157	94.2	92.4661	126.011		94.2	104.21	120.007	94.2	112.499	114.336	94.2	122.537	114.037
48.7	61.7774	66.002	48.7	82.8412	62.7908	48.7	56.0713	68.266		48.7	68.1954	71.1137	48.7	74.1337	78.3813	48.7	81.5136	62.191
59.6	52.3545	40.0452	59.6	68.3708	40.5246	59.6	44.7144	38.5095		59.6	63.926	43.3511	59.6	63.3789	64.9857	59.6	65.4249	47.9472
77.3	93.9246	112.918	77.3	106.648	113.114	77.3	83.5818	113.463		77.3	100.173	91.457	77.3	98.4377	94.088	77.3	91.4019	99.0052
223	187.962	165.422	223	195.7	173.131	223	169.333	166.891		223	192.6	187.739	223	193.001	180.794	223	166.028	175.684
264	353.096	313.493	264	349.832	320.33	264	290.67	312.736		264	315.828	268.398	264	330.748	279.406	264	290.203	302.066
311.3	434.644	364.392	311.3	416.908	361.384	311.3	376.925	366.831		311.3	381.151	394.867	311.3	397.866	353.451	311.3	360.683	369.529
318.6	391.737	306.895	318.6	410.316	313.916	318.6	380.609	306.9		318.6	368.595	401.546	318.6	405.251	400.401	318.6	371.302	304.272
258.2	355.764	297.001	258.2	403.734	297.784	258.2	332.549	296.826		258.2	343.658	242.252	258.2	368.062	234.805	258.2	342.114	277.852
264.4	292.202	212.26	264.4	308.884	213.331	264.4	257.569	212.56		264.4	287.755	184.152	264.4	296.818	169.018	264.4	284.474	189.787
153.6	212.213	200.468	153.6	177.976	202.352	153.6	189.065	198.63		153.6	224.596	171.845	153.6	225.078	174.688	153.6	221.204	170.199
146.1	189.827	118.092	146.1	197.921	115.056	146.1	125.616	120.039		146.1	163.664	112.671	146.1	162.394	113.41	146.1	162.198	117.428
88.7	103.739	93.731	88.7	101.326	92.1471	88.7	76.617	90.4283		88.7	102.543	87.7976	88.7	107.818	90.2603	88.7	109.223	84.6917
58.2	76.0221	91.0348	58.2	77.7383	90.1422	58.2	51.7136	93.3345		58.2	67.4746	60.8717	58.2	70.4544	68.4641	58.2	74.1018	71.8723
76.1	70.9258	71.082	76.1	65.591	74.0706	76.1	54.4419	70.9206		76.1	69.1551	65.6571	76.1	62.7225	64.4946	76.1	68.4252	57.0052
52.2	121.967	131.138	52.2	118.168	131.103	52.2	96.9875	131.74		52.2	112.178	125.449	52.2	99.8325	114.33	52.2	104.118	127.025
162	196.53	131.544	162	199.807	136.197	162	159.139	134.322		162	182.544	166.935	162	169.591	179.609	162	168.278	130.127
181.1	256.501	232.27	181.1	291.106	238.408	181.1	236.065	231.194		181.1	252.963	212.346	181.1	253.685	212.403	181.1	246.031	224.856
316.1	311.619	283.23	316.1	342.828	284.391	316.1	292.995	286.322		316.1	289.645	372.903	316.1	299.335	394.444	316.1	291.697	329.057
278.1	343.65	340.481	278.1	334.301	346.782	278.1	322.467	339.58		278.1	289.74	342.613	278.1	300.513	313.77	278.1	301.229	367.311
292.5	361.624	313.448	292.5	303.776	314.071	292.5	307.129	314.891		292.5	269.821	277.153	292.5	266.364	289.77	292.5	277.555	316.307
213	251.438	233.161	213	231.672	235.574	213	257.386	232.598		213	224.222	213.396	213	218.483	169.818	213	233.203	200.64
138.4	246.954	175.175	138.4	230.861	170.939	138.4	195.639	175.41		138.4	189.093	138.372	138.4	173.207	117.633	138.4	188.592	156.548
135.6	174.281	86.3497	135.6	128.561	86.5249	135.6	129.74	86.5446		135.6	144.593	94.6704	135.6	130.551	107.599	135.6	140.915	87.9437
61.6	113.039	103.163	61.6	91.7984	101.216	61.6	82.7523	100.869		61.6	95.513	80.2254	61.6	88.5867	79.4925	61.6	93.8773	86.798
57.9	66.4078	75.7058	57.9	44.108	74.7024	57.9	56.4294	78.6711		57.9	61.634	57.9061	57.9	58.1736	48.3957	57.9	57.2948	53.2468
54.8	67.9057	81.1834	54.8	54.9707	83.951	54.8	59.5085	80.0677		54.8	55.7406	73.5722	54.8	50.9147	74.0528	54.8	49.4394	63.791
87.3	98.6966	132.929	87.3	74.4338	134.976	87.3	99.7557	134.96		87.3	79.2589	124.077	87.3	80.467	120.266	87.3	74.2404	128.896
158	180.462	167.997	158	161.488	175.548	158	167.109	168.609		158	146.922	196.679	158	148.971	193.489	158	141.042	176.074
218.1	254.733	247.58	218.1	257.946	249.895	218.1	244.041	248.484		218.1	229.147	275.986	218.1	236.247	280.657	218.1	227.143	283.311
278.3	343.227	294.902	278.3	346.499	298.301	278.3	299.32	296.192		278.3	283.439	327.814	278.3	290.182	300.875	278.3	293.597	314.919
291.5	338.521	312.452	291.5	329.79	314.809	291.5	315.52	313.112		291.5	280.302	345.95	291.5	286.42	306.718	291.5	295.487	310.238
311.6	283.849	292.712	311.6	260.662	295.995	311.6	293.616	293.008		311.6	242.672	266.633	311.6	246.222	290.834	311.6	258.464	276.898
277	235.266	276.202	277	211.087	278.528	277	253.292	275.864		277	209.328	230.292	277	199.719	217.608	277	217.795	250.012
163.9	171.902	238.583	163.9	153.616	236.452	163.9	206.444	238.013		163.9	173.915	185.615	163.9	157.483	161.103	163.9	179.075	206.04
138.3	118.126	116.48	138.3	123.965	115.959	138.3	148.139	117.497		138.3	131.793	138.978	138.3	117.422	162.309	138.3	136.066	135.685
45.6	77.7895	84.5461	45.6	91.1595	82.8332	45.6	97.5511	81.5141		45.6	90.2502	79.8382	45.6	80.6875	80.829	45.6	92.7949	80.3446
48.5	53.3004	47.9309	48.5	65.729	45.938	48.5	62.2522	50.7573		48.5	61.2292	45.5484	48.5	52.9413	63.6318	48.5	54.6458	31.4946
39.3	55.3248	75.3021	39.3	58.8647	76.4658	39.3	59.1284	73.4189		39.3	54.3695	63.0464	39.3	47.0531	67.0688	39.3	41.8616	54.6121
77.7	99.5448	133.369	77.7	88.4368	138.562	77.7	99.7913	135.727		77.7	77.2908	111.441	77.7	81.8322	119.603	77.7	69.8641	123.169
136.9	189.826	167.722	136.9	164.679	175.837	136.9	173.649	168.195		136.9	150.189	185.427	136.9	163.763	174.51	136.9	144.734	164.777
216.6	299.452	237.217	216.6	276.386	238.536	216.6	254.761	238.744		216.6	243.616	266.532	216.6	265.325	254.184	216.6	244.69	273.234
279.3	367.862	298.891	279.3	361.687	304.538	279.3	312.091	299.867		279.3	294.611	301.396	279.3	325.722	293.87	279.3	312.963	325.412
305.2	368.201	330.745	305.2	396.462	332.715	305.2	327.999	331.707		305.2	306.213	357.987	305.2	324.539	307.804	305.2	324.412	330.825
296.4	263.176	308.665	296.4	291.062	310.871	296.4	303.339	308.778		296.4	273.509	307.122	296.4	282.605	329.754	296.4	290.42	301.485
227.1	214.666	263.564	227.1	234.665	265.739	227.1	254.261	263.55		227.1	231.981	216.406	227.1	228.98	201.965	227.1	244.642	232.233
166.1	179.108	178.985	166.1	165.451	176.354	166.1	192.004	178.488		166.1	192.537	156.162	166.1	181.431	152.128	166.1	199.651	162.804
112.8	132.521	110.459	112.8	138.208	110.448	112.8	129.372	110.518		112.8	146.471	104.995	112.8	135.993	109.835	112.8	152.175	101.243
87	92.4675	76.5982	87	109.179	76.1589	87	78.0855	75.7834		87	96.4749	66.6539	87	92.5343	69.4803	87	103.255	68.4363
59.3	67.425	82.4321	59.3	81.3357	79.8248	59.3	50.4778	82.9218		59.3	62.4939	65.1511	59.3	57.4977	61.9881	59.3	64.1955	70.5852
66.1	66.694	93.9548	66.1	73.7167	98.2775	66.1	55.9176	94.9643		66.1	54.177	81.5805	66.1	47.665	78.9279	66.1	50.3038	81.6524
76.2	99.1774	122.834	76.2	95.4147	125.212	76.2	99.2106	123.768		76.2	76.8518	130.505	76.2	75.8402	129.503	76.2	73.686	116.418
119.7	163.953	154.718	119.7	160.319	154.258	119.7	167.635	156.206		119.7	140.397	186.476	119.7	142.985	188.47	119.7	134.938	164.591
210	233.846	194.303	210	248.091	203.654	210	236.901	195.478		210	218.684	233.625	210	225.965	242.992	210	215.268	220.364
312.1	312.861	290.587	312.1	345.674	297.709	312.1	294.071	291.109		312.1	278.29	316.075	312.1	285.806	323.814	312.1	284.339	316.509
306.6	348.826	376.6	306.6	362.65	376.841	306.6	330.269	377.184		306.6	294.025	376.769	306.6	293.931	366.139	306.6	303.871	383.927
338.6	301.694	322.04	338.6	297.995	324.346	338.6	318.473	322.535		338.6	261.124	360.347	338.6	258.55	371.337	338.6	272.798	322.131
196.1	215.268	285.746	196.1	209.64	288.822	196.1	276.619	285.234		196.1	221.801	264.94	196.1	212.489	222.249	196.1	230.066	260.115
168.7	190.167	162.413	168.7	176.21	159.878	168.7	208.815	163.207		168.7	186.417	177.406	168.7	169.45	173.907	168.7	188.569	188.977
93.2	127.997	104.202	93.2	131.879	103.757	93.2	138.599	102.847		93.2	143.333	94.5022	93.2	127.84	87.8446	93.2	142.882	91.5743
88	94.5944	72.3328	88	109.208	71.7206	88	82.52	73.3115		88	94.7232	62.4824	88	86.372	64.9588	88	94.3754	58.0443
58.4	59.7707	83.5499	58.4	73.4407	83.1399	58.4	52.9728	82.9086		58.4	61.2316	73.5134	58.4	53.292	65.5533	58.4	54.896	71.7009
54.7	65.3335	107.733	54.7	70.5068	105.375	54.7	60.2043	109.571		54.7	54.0361	92.811	54.7	47.0607	90.0801	54.7	44.2345	99.7368
82.7	96.5611	111.755	82.7	88.245	119.531	82.7	102.081	113.138		82.7	77.9088	126.231	82.7	78.823	130.65	82.7	69.4402	100.628
199.2	175.976	162.924	199.2	168.018	169.603	199.2	170.085	163.768		199.2	148.207	183.599	199.2	152.596	176.772	199.2	140.814	169.525
244.3	242.918	293.192	244.3	254.868	295.251	244.3	258.826	293.201		244.3	239.02	286.363	244.3	251.647	291.849	244.3	239.471	304.758
319	381.81	334.896	319	398.929	339.374	319	323.185	337.067		319	312.322	367.35	319	317.33	316.697	319	323.84	343.516
299.5	359.899	328.161	299.5	355.56	331.594	299.5	338.147	327.942		299.5	303.277	378.404	299.5	313.519	384.995	299.5	324.748	341.312
233.3	287.283	292.262	233.3	278.043	288.147	233.3	306.485	292.34		233.3	259.499	238.156	233.3	264.847	240.03	233.3	279.501	275.266
168.7	214.41	180.688	168.7	199.49	183.421	168.7	240.268	181.011		168.7	215.756	166.839	168.7	213.481	174.005	168.7	227.857	167.516
133.1	172.547	113.112	133.1	156.713	114.544	133.1	167.405	111.892		133.1	174.303	109.798	133.1	164.986	109.7	133.1	182.207	105.053
132	122.312	92.7845	132	126.91	88.5399	132	107.052	92.7178		132	124.851	74.3722	132	118.833	76.0501	132	133.424	77.8169
66.7	83.7893	125.108	66.7	93.4154	122.652	66.7	73.6293	124.088		66.7	78.831	100.499	66.7	76.0851	86.932	66.7	87.4238	109.444
54.8	67.4885	83.8515	54.8	72.1251	86.4882	54.8	63.5016	86.7543		54.8	57.7348	88.1957	54.8	52.9409	72.9523	54.8	59.3683	63.8873
